# Supplementary material for: Factors influencing plagiarism in higher education: A comparison of German and Slovene students
Source: PLoS One. 2018 Aug 10;13(8):e0202252. doi: 10.1371/journal.pone.0202252 (PMC6086479; doi:10.1371/journal.pone.0202252)
Supplement: S1 File — (XLSX) [file pone.0202252.s009.xlsx]

## Sheet: Plagiarism_SLO_GER_PLOS_ONE
Gender	Age	Country	Area	Method	Work	Scholarship	Internet	Motivation	VAR_1_1	VAR_1_2	VAR_1_3	VAR_1_4	VAR_1_5	VAR_1_6	VAR_1_7	VAR_1_8	VAR_2_1	VAR_2_2	VAR_2_3	VAR_2_4	VAR_2_5	VAR_2_6	VAR_2_7	VAR_2_8	VAR_2_9	VAR_2_10	VAR_2_11	VAR_2_12	VAR_3_1	VAR_3_2	VAR_3_3	VAR_3_4	VAR_3_5	VAR_3_6	VAR_3_7	VAR_3_8	VAR_4_1	VAR_4_2	VAR_4_3	VAR_4_4	VAR_4_5	VAR_4_6	VAR_4_7	VAR_5_1	VAR_5_2	VAR_5_3	VAR_5_4	VAR_5_5	VAR_5_6
1	21	1		1	2	2	2	1	5	3	3	5	5	2	5	5	3	2	3	1	3	2	2	1	1	1	3	2	3	3	3	1	1	1	1	1		1	2		2		3	1		4		1	1
1	25	1		1	1	2	2	1	5	2	3	4	4	4	4	5	2	2	1	2	3	3	4	2	2	4	3	1	4	3	2	2	2	1	3	2	2	2	1	3	2	1	1	2	2	2	2	1	2
2	19	1	1	2	1	2	3	1	4	4	3	4	3	2	3	4	2	2	2	3	3	2	4	3	3	4	2	3	4	5	4	4	4	3	3	4	4	3	5	3	4	4	3	3	3	4	4	4	4
1	20	1	1	2	1	2	3	0	5	4	4	5	5	4	4	5	2	2	2	2	2	1	2	1	4	3	3	4	5	4	5	4	4	1	4	5	3	4	5	1	3	3	3	1	1	1	3	1	3
1	20	1	1	2	1	2	3	1	4	2	4	4	4	4	4	4	2	2	2	2	2	2	2	2	2	2	2	2	4	2	2	2	2	2	2	3	2	4	4	4	4	4	3	2	2	2	2	2	2
1	20	1	1	2	1	2	3	1	4	2	2	4	4	4	4	4	2	2	2	2	2	2	2	2	2	2	2	2	5	3	3	3	2	2	2	2	3	3	4	3	4	2	2	2	2	2	4	2	3
1	20	1	1	2	1	1	1	0	5	1	5	5	5	4	3	5	1	1	1	1	1	1	1	1	3	4	2	1	5	4	4	4	3	2	3	3	5	5	5	4	5	4	2	2	1	2	4	3	4
1	20	1	1	2	2	1	2	1	4	3	4	5	4	4	4	4	2	2	2	2	2	3	3	1	3	3	2	3	4	3	3	3	3	1	2	2	3	5	4	2	3	2	3	2	2	2	2	2	2
1	20	1	1	2	2	1	2	0	5	5	4	5	5	5	4	4	3	3	2	2	2	2	2	2	4	4	3	4	5	5	5	5	5	2	3	4	5	4	5	3	5	3	3	2	3	4	4	4	5
2	21	1	1	2	1	2	3	1	5	3	3	5	5	5	5	4	3	3	3	2	3	2	3	2	2	3	2	3	5	5	5	5	5	3	3	3	4	4	5	2	3	2	2	2	2	5	4	4	3
1	22	1	1	2	2	2	3	0	4	2	1	4	4	4	2	4	2	2	2	1	2	1	2	2	2	2	1	2	4	2	2	1	2	1	2	2	2	3	4	4	4	2	1	1	1	2	1	1	4
1	22	1	1	2	2	2	3	1	4	2	4	4	4	3	4	4	2	2	2	2	2	2	2	2	2	2	2	2	3	2	3	2	2	2	2	2	2	2	1	1	2	2	2	2	2	2	2	2	3
1	23	1	1	2	1	2	3	1	4	2	3	4	5	5	5	5	2	2	2	2	2	2	2	2	2	2	2	3	4	4	2	2	2	1	1	3	3	5	4	2	4	3	3	1	1	4	4	3	4
1	25	1	1	2	1	2	1	0	5	3	3	5	5	5	5	5	2	1	1	1	1	1	1	1	1	1	1	1	3	1	1	1	1	1	3	4	2	2	2	2	2	2	2	4	2	3	2	3	4
1	26	1	1	2	1	2	1	0	5	2	3	4	4	3	3	5	2	2	2	2	2	2	2	2	2	2	2	2	3	2	1	3	3	1	1	3	3	3	3	2	3	3	4	3	3	3	3	3	3
1	19	1	1	1	2	1	2	1	4	2	3	4	4	4	3	3	2	3	3	2	2	3	2	2	3	3	2	2	4	3	2	3	4	2	3	2	1	2	2	2	2	2	2	3	3	2	2	2	2
1	20	1	1	1	1	2	2	1	4	2	3	5	5	5	5	5	3	3	2	1	3	2	2	5	2	2	3	4	4	3	3	4	2	2	2	4	3	2	4	4	3	3	2	2	2	4	2	3	4
1	20	1	1	1	1	2	1	1	2	2	2	2	2	2	2	2	3	3	3	3	3	3	2	2	2	3	3	3	5	5	5	5	3	3	3	3	4	3	4	4	4	3	4	2	2	2	2	2	2
1	20	1	1	1	2	2	2	0	4	3	3	3	3	3	3	3	3	3	3	2	3	4	4	1	1	3	3	2	3	3	3	3	3	3	3	3	4	4	4	4	2	3	3	2	2	2	3	2	3
1	20	1	1	1	2	2	2	1	5	4	4	5	5	3	4	4	4	2	2	4	4	2	3	3	4	5	3	3	4	4	4	3	2	1	2	2	2	3	4	5	4	4	4	1	2	2	2	1	3
2	20	1	1	1	2	2	2	1	4	2	2	4	4	4	4	4	3	2	2	2	4	2	3	2	3	3	3	3	4	2	2	2	2	2	2	2	2	2	3	4	3	3	3	2	2	3	3	2	2
2	20	1	1	1	2	2	3	1	4	2	2	4	5	3	4	5	2	2	2	3	3	2	3	2	3	3	3	3	3	3	2	2	3	2	2	3	3	2	3	2	3	2	2	2	2	2	3	3	4
1	20	1	1	1	1	1	2	1	4	2	3	4	5	4	4	4	2	2	2	2	2	2	2	3	3	3	2	3	4	3	3	2	2	2	4	3	3	3	4	3	4	3	3	2	2	3	3	2	3
1	20	1	1	1	2	1	2	1	4	1	1	4	5	5	5	5	4	4	4	3	3	4	5	4	3	1	5	5	1	1	1	1	1	1	1	1	1	1	1	1	1	1	1	1	1	1	1	2	1
1	20	1	1	1	2	1	2	1	4	4	5	5	5	5	5	5	3	2	2	2	3	5	4	1	1	3	1	3	5	5	3	3	2	1	1	1	4	5	5	4	5	5	2	3	2	4	4	5	5
1	20	1	1	1	2	1	1	1	4	3	4	4	4	4	4	4	3	3	3	3	3	3	3	3	3	3	3	3	4	4	3	3	4	3	3	3	4	3	3	3	3	3	3	3	3	3	3	3	3
1	20	1	1	1	1	1	2	0	4	2	3	4	5	4	4	4	2	2	2	2	2	2	2	3	3	3	2	3	4	3	3	2	2	2	4	4	2	2	3	3	2	3	3	3	3	2	3	3	4
1	20	1	1	1	1	1	1	1	4	2	3	4	4	3	3	4	3	2	2	3	3	3	3	2	2	2	2	2	3	3	2	2	2	2	3	4	3	3	3	3	3	2	2	2	2	2	2	2	4
2	20	1	1	1	1	1	1	0	5	1	5	5	3	2	2	5	3	3	3	1	3	2	2	1	3	3	2	1	5	5	4	3	3	1	4	5	5	5	5	1	5	5	5	3	5	5	5	5	5
1	21	1	1	1	1	2	1	0	4	2	3	4	3	2	1	4	1	1	1	1	1	1	1	1	1	1	3	2	1	2	2	2	2	1	2	1	3	3	3	1	2	2	1	1	1	1	1	1	1
1	21	1	1	1	2	2	2	1	5	2	4	4	5	4	5	4	4	2	2	3	3	1	3	3	4	3	4	4	4	3	2	2	3	1	2	2	3	2	3	4	4	4	4	2	2	2	3	2	4
1	21	1	1	1	2	2	2	1	4	3	2	4	4	3	4	4	3	4	2	3	3	2	2	2	4	4	4	2	3	2	4	3	3	3	4	3	2	2	3	5	3	4	2	2	2	2	2	2	3
1	21	1	1	1	2	2	1	1	5	3	4	5	5	3	4	4	3	3	3	3	3	4	4	4	4	4	2	3	3	3	4	4	2	2	2	2	3	4	4	3	3	3	2	2	2	2	2	2	2
1	21	1	1	1	1	2	2	0	2	3	3	2	3	2	2	2	1	1	1	1	1	2	2	3	3	3	2	1	1	3	2	2	3	2	3	2	3	2	4	3	2	3	4	2	3	4	3	3	4
1	21	1	1	1	1	2	2	1	4	2	3	5	5	5	5	5	2	2	2	2	2	3	3	2	2	2	2	3	3	1	3	2	1	1	1	1	2	3	3	3	3	2	2	1	1	1	3	1	3
1	21	1	1	1	1	2	2	1	4	4	4	4	4	4	4	4	3	2	3	4	3	2	3	4	3	2	3	4	3	2	3	4	3	2	3	2	5	5	4	2	4	3	2	2	2	2	2	2	4
1	21	1	1	1	2	2	2	0	5	2	2	3	4	3	4	4	3	3	3	3	3	3	3	5	3	3	3	3	4	3	3	3	3	3	4	3	3	4	4	3	4	3	3	1	1	2	4	3	2
1	21	1	1	1	2	2	1	1	4	1	2	4	4	2	3	5	4	2	2	3	3	1	1	2	2	2	3	1	1	1	1	2	3	2	3	3	2	3	3	5	3	4	4	1	1	3	1	1	2
1	21	1	1	1	2	2	2	1	3	2	2	3	4	4	3	3	4	4	4	1	2	1	3	4	2	1	3	3	2	2	2	2	2	3	3	1	3	2	3	2	1	3	3	2	2	1	2	1	3
1	21	1	1	1	2	2	3	1	4	2	3	4	4	4	4	4	3	2	2	2	2	2	4	2	3	4	2	3	2	2	3	2	2	1	1	2	3	3	3	4	2	2	3	1	1	1	1	1	2
1	21	1	1	1	1	2	1	1	4	2	2	4	4	4	4	4	3	2	2	3	3	2	5	2	2	5	2	2	2	2	2	2	2	2	2	4	2	4	4	5	3	4	4	1	1	2	2	2	2
1	21	1	1	1	2	2	3	0	5	3		4	5	4	3	5	1	5	5	5	1	1	1	1	1	1	1	1	5	1	1	1	1	1	1	1	3	3	3	3	3	3	3	3	3	5	5	1	5
1	21	1	1	1	2	1	2	1	4	3	2	4	4	4	4	4	2	2	2	2	2	3	2	3	2	3	2	3	4	3	2	2	2	2	2	3	4	3	3	2	4	2	2	3	3	3	4	2	4
1	21	1	1	1	2	1	3	1	4	3	3	3	3	4	4	4	4	4	4	1	1	2	3	5	3	3	3	3	3	1	1	1	3	3	1	1	3	3	3	3	3	3	3	1	2	1	2	1	1
1	21	1	1	1	1	1	3	1	3	3	3	3	4	3	2	3	3	3	3	3	3	3	3	3	3	3	3	3	3	3	3	3	3	3	3	3	3	3	3	3	3	3	3	1	1	1	5	3	3
1	21	1	1	1	2	1	2	0	5	5	5	5	5	5	5	5	2	2	2	3	2	5	5	5	5	1	1	4	5	5	5	5	1	1	4	4	4	4	4	4	4	4	4	1	1	4	4	4	4
1	21	1	1	1	2	1	2	0	5	4	1	5	5	5	5	5	3	3	3	2	2	2	2	3	3	3	3	3	3	3	4	3	3	3	3	4	3	2	3	3	3	3	2	3	3	3	4	3	4
1	21	1	1	1	2	1	2	1	5	2	2	2	4	2	2	2	3	3	2	3	4	3	2	3	3	3	3	3	4	4	2	2	2	2	2	3	2	2	4	2	4	4	4	2	2	5	5	5	5
1	21	1	1	1	2	1	2	0	2	3	3	3	4	3	4	4	3	2	2	2	2	3	3	2	3	2	3	3	3	2	3	3	3	2	2	2	3	4	4	4	4	3	4	3	3	4	4	3	3
1	21	1	1	1	1	1	2	1	4	2	3	3	4	4	4	4	2	2	2	2	2	3	3	2	4	3	3	3	3	3	3	3	3	3	3	3	2	4	3	3	4	4	4	3	3	3	3	3	3
1	21	1	1	1	1	1	2	1	5	1	2	5	5	3	5	4	3	3	3	2	3	2	4	5	3	2	3	3	4	2	1	1	1	1	1	1	3	4	3	2	5	3	4	2	1	5	3	4	1
2	21	1	1	1	2	1	3	1	5	4	2	5	5	3	4	3	1	2	2	2	3	1	3	1	3	2	2	3	5	4	3	3	3	2	3	4	4	4	4	2	2	2	3	1	2	4	4	4	4
1	22	1	1	1	1	2	3	0	5	5	5	5	5	5	5	5	2	3	3	3	3	4	4	5	1	1	1	1	5	4	4	4	4	1	3	3	4	4	4	4	5	3	4	4	4	4	4	4	4
1	22	1	1	1	1	2	2	0	5	1	3	5	5	3	4	5	2	2	2	2	1	3	2	1	1	1	1	2	4	3	3	3	3	1	1	3	3	4	4	2	3	2	1	3	1	5	3	1	2
1	22	1	1	1	2	2	1	0	5	1	1	5	5	5	5	5	1	3	2	1	1	4	3	2	1	1	3	3	5	4	1	1	1	1	1	1	2	5	3	5	3	3	3	1	4	3	3	1	1
1	22	1	1	1	2	2	2	1	4	3	2	4	4	4	4	4	2	2	2	2	2	2	2	1	2	2	2	2	4	4	4	4	3	2	2	2	3	4	3	3	3	3	3	3	3	4	4	4	4
1	22	1	1	1	1	2	1	0	4	4	4	5	4	2	4	5	2	1	1	2	3	1	1	1	4	4	1	1	4	5	5	3	3	2	3	2	4	4	4	5	5	5	2	2	2	2	5	4	3
1	22	1	1	1	1	1	1	1	4	2	2	2	3	3	4	4	2	2	2	2	2	2	2	2	2	2	2	2	2	2	2	1	2	2	2	3	2	2	3	2	2	2	2	2	2	3	2	2	2
1	22	1	1	1	2	1	3	0	1	4	4	5	5	2	3	5	1	1	1	1	1	3	1	1	1	1	1	2	5	5	3	3	2	1	5	5	4	4	5	1	4	3	4	1	1	5	4	4	5
1	22	1	1	1	1	1	1	1	5	3	3	5	5	5	5	5	3	3	3	2	4	2	3	2	4	4	3	3	4	3	4	4	3	2	2	2	3	2	4	4	3	4	4	2	2	2	2	2	4
1	22	1	1	1	2	1	1	1	5	4	3	3	2	2	1	2	3	3	3	2	2	3	3	3	2	2	3	3	3	2	3	2	2	3	2	1	3	2	3	2	3	2	3	2	3	2	3	3	2
1	22	1	1	1	2	1	3	1	5	4	4	4	5	4	4	5	2	2	2	1	1	2	4	3	4	4	3	2	2	2	3	2	2	1	1	4	3	2	3	5	3	3	2	1	4	2	2	3	4
1	22	1	1	1	1	1	2	1	4	2		3	5	4	3	3	3	3	3	3	3	1	2	1	3	3	3	4	3	3	3	2	1	1	1	2	3	3	2	4	4	3	3	3	3	5	3	3	5
1	23	1	1	1	1	2	2	1	5	1	2	5	5	5	5	5	1	1	1	1	1	1	1	1	1	1	1	5	3	3	1	1	1	1	1	1	3	1	1	1	1	1	2	1	1	1	1	1	1
1	23	1	1	1	2	2	1	1	4	2	3	4	4	3	4	4	3	2	2	3	3	3	4	1	1	1	1	3	3	3	3	3	3	1	3	3	3	5	4	2	3	3	3	2	2	3	3	3	4
1	23	1	1	1	1	1	3	1	5	1	4	5	5	5	4	4	2	2	2	3	3	3	3	5	5	5	1	5	3	3	4	3	3	3	3	3	4	4	4	5	3	3	3	2	2	2	3	3	4
2	23	1	1	1	1	1	1	0	5	4	5	5	5	5	5	5	3	3	3	3	3	3	3	3	3	3	3	3	4	3	3	3	3	2	3	4	4	4	4	3	4	4	4	4	4	4	4	4	4
1	36	1	1	1	1	2	1	0	2	3	2	3	4	5	2	2	2	3	2	3	2	2	2	3	4	5	5	5	3	2	3	2	3	3	2	2	2	3	4	3	3	3	4	3	4	4	4	3	4
2		1	2	2	1	1	3	0	4	3	5	4	3	2	3	4	3	1	1	1	2	2	2	2	2	2	2	2	3	2	2	2	2	2	2	2	2	2	2	2	2	2	2	2	2	2	2	2	2
2	19	1	2	2	1	2	3	1	3	2	1	5	5	5	5	5	2	2	2	1	1	1	2	1	3	4	3	1	3	4	4	4	4	3	4	4	3	4	4	3	4	5	5	5	3	5	3	5	5
2	19	1	2	2	2	2	3	1	5	2	2	4	5	5	5	5	3	3	3	5	4	3	3	5	4	4	4	4	4	3	2	2	2	1	2	3	4	3	4	3	4	2	2	1	1	1	1	1	1
2	19	1	2	2	2	1	3	1	5	1	3	4	5	3	4	5	5	1	1	1	1	1	1	1	1	1	1	1	3	2	1	1	1	1	1	3	3	3	3	1	3	3	3	1	1	2	2	1	2
2	19	1	2	2	1	1	1	1	5	2	3	4	4	4	4	4	2	2	2	2	2	2	2	1	3	3	3	2	3	3	2	2	2	1	2	3	3	2	4	3	2	2	2	1	1	3	3	2	3
1	19	1	2	2	2	1	2	1	5	1	2	5	5	5	5	5	3	3	3	3	3	3	3	3	3	3	4	3	2	2	2	2	2	2	4	2	3	3	3	3	3	3	3	2	2	2	2	2	2
1	19	1	2	2	1	1	3	0	2	1	2	5	4	4	4	4	3	3	3	2	3	4	3	1	4	3	3	3	4	3	2	2	2	2	2	2	3	3	4	2	3	3	3	2	2	2	2	2	2
2	19	1	2	2	2	1	2	1	4	1	3	4	5	4	4	5	1	1	1	1	1	1	1	1	1	1	1	1	4	4	2	1	1	1	1	2	4	4	5	2	5	2	1	1	1	2	1	1	1
2	20	1	2	2	1	2	1	1	3	1	4	4	3	3	4	4	2	2	2	2	2	2	3	2	3	2	3	2	4	2	2	2	2	2	2	2	3	2	3	2	2	2	2	1	1	3	2	2	3
2	20	1	2	2	1	2	2	0	3	2	4	3	3	1	3	3	1	1	1	1	3	3	1	3	3	3	3	1	4	4	2	2	2	2	2	4	3	3	4	2	2	2	2	2	2	4	4	4	4
2	20	1	2	2	1	2	2	1	4	2	4	5	4	2	3	3	2	2	2	2	3	2	2	2	2	2	3	2	3	3	2	2	2	2	3	4	2	2	4	2	3	2	3	1	1	3	1	1	1
2	20	1	2	2	1	2	1	1	4	2	3	5	5	3	5	5	2	3	3	3	2	2	4	3	4	4	3	3	4	4	2	2	1	2	1	1	2	3	4	4	3	2	1	1	1	4	4	2	2
1	20	1	2	2	1	2	2	1	5	2	3	4	4	2	3	4	3	2	2	2	2	2	2	3	1	2		4	3	3	2	2	2	4	3	2	2	4	3	2	3	4	3	3	3	3	3	3	3
1	20	1	2	2	2	2	2	0	5	1	3	4	4	4	2	4	1	1	1	1	1	1	1	1	1	1	1	1	1	1	2	2	2	1	3	2	1	2	2	1	2	2	1	2	1	2	2	1	2
1	20	1	2	2	2	2	3	0	5	1	3	5	5	5	5	5	1	1	1	1	1	1	1	1	2	2	2	3	3	2	1	1	1	1	1	2	3	3	3	3	3	3	3	1	1	1	3	2	1
2	20	1	2	2	1	2	3	1	5	4	4	4	4	4	4	4	2	2	2	1	3	1	3	2	1	1	1	2	3	4	3	2	2	1	4	4	3	3	4	3	4	2	3	3	3	4	3	4	4
2	20	1	2	2	1	2	3	1	4	3	4	5	4	4	4	4	2	1	1	2	3	2	3	2	4	3	2	2	4	2	2	2	2	2	2	2	4	3	4	2	4	2	2	1	1	2	1	1	1
2	20	1	2	2	1	2	2	1	3	3	3	3	3	3	3	3	3	2	2	2	3	3	3	3	3	3	3	3	4	3	3	3	3	3	3	3	3	3	4	3	3	3	3	3	3	4	4	4	4
2	20	1	2	2	1	2	2	1	4	1	3	3	3	5	5	5	1	1	1	1	1	1	1	1	1	1	1	1	4	3	4	4	3	3	3	3	3	1	1	1	2	1	1	1	3	2	3	2	2
2	20	1	2	2	2	2	1	1	1	2	2	2	2	2	2	2	2	2	2	2	2	2	2	2	2	2	2	2	2	2	2	2	2	2	2	2	2	2	2	2	2	2	2	2	2	2	2	2	2
2	20	1	2	2	2	2	3	1	4	1	2	4	4	4	4	4	3	2	2	2	2	2	3	2	2	2	3	2	4	3	2	2	4	2	2	4	3	4	4	3	4	4	3	2	3	4	3	4	3
2	20	1	2	2	1	2	1	1	5	4	5	5	5	5	5	5	2	2	2	3	3	2	3	2	4	4	3	3	4	3	4	4	4	1	4	3	3	3	4	5	3	4	4	2	2	4	3	1	3
2	20	1	2	2	1	2	1	1	4	4	4	3	4	5	4	3	4	3	3	3	4	5	4	4	4	3	4	5	3	4	2	3	3	4	3	4	4	3	4	3	5	3	2	3	2	4	4	3	4
2	20	1	2	2	2	2	1	1	4	3	4	4	4	4	3	3	3	3	3	3	3	3	4	3	2	4	3	3	2	3	3	3	3	2	3	3	4	2	4	3	3	3	3	2	2	4	3	3	4
2	20	1	2	2	1	2	1	1	5	4	4	5	5	5	5	5	3	3	3	1	1	1	1	1	5	4	1	1	3	2	3	3	3	1	2	2	2	2	2	2	2	2	1	1	1	3	1	1	1
1	20	1	2	2	2	2	1	1	4	2	4	3	3	4	4	4	3	3	3	4	3	3	3	3	4	4	3	3	2	2	2	2	2	2	2	2	3	2	3	4	3	2	2	2	2	2	2	2	4
1	20	1	2	2	1	2	1	0	4	4	2	4	4	3	4	4	3	3	2	3	3	4	3	3	4	5	3	3	3	3	2	2	2	2	3	4	3	4	3	4	2	3	3	2	3	2	3	3	3
1	20	1	2	2	1	2	2	0	4	2	3	3	4	4	5	4	1	1	1	1	2	2	2	4	5	5	3	4	4	4	3	3	3	2	2	2	3	2	3	3	3	3	3	2	2	2	2	2	2
1	20	1	2	2	1	2	1	1	5	1	3	5	5	5	5	5	1	1	1	1	1	1	1	1	1	1	1	1	3	3	3	3	3	3	3	3	3	3	3	3	3	3	3	3	3	3	3	3	3
1	20	1	2	2	1	2	2	0	4	4	4	5	5	5	4	5	2	2	2	3	3	2	3	2	3	2	3	3	4	1	3	4	3	1	2	2	3	2	4	3	2	2	2	2	2	3	2	1	1
2	20	1	2	2	1	2	1	1	5	2	4	4	4	3	4	4	2	2	2	3	3	2	3	3	4	4	3	3	3	3	3	3	4	2	3	5	2	2	4	3	2	2	3	2	4	4	4	3	4
2	20	1	2	2	1	1	3	0	5	2	3	5	5	3	5	5	3	2	2	1	2	2	2	2	3	1	1	5	4	2	2	2	2	2	2	3	3	3	4	1	3	2	2	2	2	3	3	1	2
2	20	1	2	2	1	1	3	1	4	1	3	4	4	4	4	4	1	1	1	1	2	1	1	1	2	3	3	4	3	2	1	1	1	1	2	2	3	3	3	2	2	2	2	1	1	2	1	1	2
2	20	1	2	2	1	1	1	1	4	1	3	4	4	4	4	4	3	2	2	1	2	1	2	1	1	1	2	3	2	2	2	2	2	1	1	1	3	3	2	1	2	2	2	1	1	2	2	1	1
2	20	1	2	2	1	1	2	1	5	1	1	5	5	5	5	5	1	1	1	1	3	1	3	1	1	1	5	1	1	1	1	1	1	1	1	1	1	1	1	1	1	1	1	1	1	1	1	1	1
2	20	1	2	2	1	1	2		3	2	4	3	3	1	3	3	1	1	1	1	3	3	1	1	3	3	3	1	4	4	2	2	2	2	2	4	3	3	4	2	2	2	2	2	2	4	4	4	4
2	20	1	2	2	1	1	3	0	3	4	2	3	3	4	5	4	3	3	3	3	3	3	3	3	3	3	3	3	2	3	3	2	2	3	2	3	3	1	3	3	2	3	2	3	3	3	3	3	2
2	20	1	2	2	1	1	2	1	5	2	4	5	5	4	3	4	2	2	2	2	2	2	2	2	4	4	2	2	2	4	4	4	4	2	2	4	2	2	4	4	2	4	2	2	2	4	4	2	4
2	20	1	2	2	1	1	3	0	4	2	4	3	3	3	4	3	2	2	2	2	2	2	2	2	3	3	3	3	4	4	3	3	3	2	2	2	4	4	4	2	3	2	2	2	2	4	3	3	3
2	20	1	2	2	1	1	2	1	4	2	2	4	4	4	4	4	2	2	2	2	2	2	2	2	2	2	2	2	2	2	2	2	2	2	2	2	2	2	2	3	2	2	2	2	2	4	2	2	2
2	20	1	2	2	1	1	1	0	2	2	2	4	4	4	4	4	3	3	3	3	3	3	3	3	3	3	3	3	4	3	4	4	4	2	2	3	3	2	2	4	3	3	3	3	3	4	4	3	4
1	21	1	2	2	1	2	2	1	4	1	3	4	4	2	4	4	2	2	2	1	2	1	2	1	2	2	1	2	4	3	2	3	4	2	2	2	4	3	4	1	3	2	2	2	2	2	3	2	3
2	21	1	2	2	2	2	3	1	4	1	3	4	3	2	3	4	3	2	2	1	2	1	1	1	1	1	1	2	2	1	1	1	1	1	1	1	1	1	2	1	1	2	2	1	1	2	1	1	2
2	21	1	2	2	1	2	1	1	5	2	3	5	5	3	4	4	2	2	2	1	1	1	1	1	1	1	1	1	4	2	2	2	2	1	2	3	3	2	4	1	2	1	1	1	1	1	1	1	1
2	21	1	2	2	1	2	1	0	5	1	3	4	5	4	4	5	2	3	3	2	2								4	2	2	2	2	2	2	2	2	2	2	1	1	1	1	1	1	1	1	1	1
1	21	1	2	2	1	2	3	0	4	2	2	4	4	4	4	4	2	2	2	2	2	2	2	2	2	2	2	2	2	2	2	2	2	2	2	2	2	2	2	2	2	2	2	3	3	3	3	3	3
2	21	1	2	2	1	2	1	0	4	2	2	4	3	2	3	4	2	2	2	2	2	2	2	2	2	2	2	2	4	2	3	2	3	2	2	2	2	3	3	2	2	2	2	2	2	4	2	2	2
2	21	1	2	2	1	2	2	1	5	1	2	4	4	4	4	4	3	3	3	3	3	2	2	2	3	2	2	2	2	2	2	2	2	2	2	3	3	2	3	1	3	2	2	1	1	1	1	1	2
2	21	1	2	2	1	2	3	1	3	2	2	2	2	2	2	2	1	1	1	1	1	1	1	1	1	1	1	1	2	2	2	3	2	2	2	2	4	4	4	2	3	2	2	4	3	4	4	3	3
2	21	1	2	2	1	2	1	1	5	3	4	4	4	4	4	4	4	4	3	3	3	3	3	2	3	4	3	3	4	3	3	3	3	1	1	2	3	3	4		3	3	2	2	2	2	2	2	2
1	21	1	2	2	1	2	1	1	4	3	2	4	4	4	4	4	3	3	3	2	2	1	3	1	2	2	3	3	4	2	3	3	3	1	2	3	3	3	3	2	2	3	3	1	1	3	1	2	3
2	21	1	2	2	1	2	3	1	4	3	3	4	4	4	4	4	3	2	2	2	3	2	2	2	2	2	3	3	3	3	2	3	4	3	4	4	3	4	4	1	3	3	2	1	1	1	1	1	1
2	21	1	2	2	1	2	1	0	5	3	3	3	4	4	4	4	3	2	2	1	2	2	2	1	5	3	2	2	5	5	3	3	2	1	1	5	4	3	3	3	4	3	2	3	3	5	5	5	5
2	21	1	2	2	1	2	1	1	5	4	5	5	5	4	4	4	3	3	3	3	2	3	5	2	5	4	3	5	4	5	4	4	4	2	4	4	5	5	5	4	5	3	2	2	2	4	5	4	5
2	21	1	2	2	1	2	2	0	4	2	3	4	4	4	4	4	2	2	2	2	2	2	2	2	2	3	2	2	3	3	3	3	3	1	3	3	2	2	3	2	2	2	2	2	2	2	2	2	2
2	21	1	2	2	1	2	3	1	4	4	4	5	5	4	4	4	2	2	2	1	1	1	2	2	3	3	1	1	3	4	4	4	4	2	3	2	2	2	2	2	2	3	3	2	2	3	2	2	3
2	21	1	2	2	1	2	2	1	4	3	3	5	5	5	5	5	3	3	2	2	2	2	3	3	4	4	3	3	4	2	4	4	3	2	2	3	2	2	4	3	4	3	3	1	1	2	3	1	2
2	21	1	2	2	1	1	1	1	2	2	1	4	4	2	3	3	2	2	2	1	1	1	1	2	4	3	3	2	3	4	2	2	2	1	1	4	4	2	3	2	2	2	2	2	2	4	2	4	4
2	21	1	2	2	1	1	2	1	4	2	3	5	5	5	5	5	2	2	2	2	2	2	3	2	4	4	3	1	2	2	3	3	3	1	1	2	2	3	3	4	2	2	2	2	2	3	2	2	3
2	21	1	2	2	1	1	2	1	4	1	3	4	4	4	4	4	3	2	2	2	2	2	2	2	2	3	3	3	2	2	2	2	2	2	2	2	2	2	2	3	2	2	3	2	2	2	2	2	2
2	21	1	2	2	1	1	2	1	5	1	1	5	5	3	4	4	1	1	1	1	1	1	1	1	1	1	1	1	4	4	2	2	2	2	2	2	2	2	2	2	2	2	2	1	1	1	1	1	1
1	21	1	2	2	1	1	1	1	5	5	5	5	5	5	5	5	1	1	1	1	3	3	3	3	3	3	3	3	4	4	4	4	4	4	4	4	3	3	3	3	3	3	3	3	3	3	3	3	3
2	21	1	2	2	1	1	1	0	5	1	2	4	5	4	4	4	3	3	2	1	3	3	3	2	1	1	1	1	4	4	3	2	2	1	1	4	3	2	2	2	2	1	1	1	1	1	1	1	2
2	21	1	2	2	2	1	1	1	5	1	4	3	3	4	5	5	5	5	5	3	3	3	3	2	5	5	3	2	3	2	2	2	1	1	1	1	4	5	3	4	2	2	2	1	1	2	2	1	1
1	21	1	2	2	2	1	1	1	4	3	2	4	4	4	4	4	3	2	2	2	2	2	2	2	2	2	2	2	4	3	3	3	3	4	3	3	2	2	2	2	2	2	2	4	4	3	5	4	3
2	22	1	2	2	1	2	1	1	5	1	2	5	4	4	4	5	2	2	2	1	2	2	4	2	1	1	2	3	4	2	2	2	2	2	2	2	3	4	4	1	1	3	2	2	2	4	1	4	4
2	22	1	2	2	1	2	2	0	5	2	4	3	4	2	3	4	4	1	1	1	3	1	1	1	1	1	1	2	5	5	3	4	4	1	2	2	4	3	4	1	4	4	2	5	2	5	2	5	3
2	22	1	2	2	1	2	3	1	4	1	2	5	5	5	5	5	2	1	1	1	1	1	4	1	3	3	1	2	3	3	1	1	2	1	1	4	2	4	4	2	5	2	4	3	2	5	4	1	3
1	22	1	2	2	1	2	1	0	5	2	3	4	4	4	5	3	2	2	1	1	3	1	2	1	1	2	3	1	3	2	2	1	1	1	2	3	1	3	3	1	4	3	3	2	3	4	4	3	4
2	22	1	2	2	1	2	1	0	5	3	5	3	4	1	3	4	3	3	3	2	3	2	3	1	3	3	3	1	3	3	3	3	3	5	5	5	3	4	4	2	3	3	4	1	1	3	3	1	4
1	22	1	2	2	1	2	1	0	4	2	4	4	4	4	5	5	3	3	3	1	4	4	4	3	4	4	2	3	3	4	4	4	3	3	3	1	5	2	4	4	4	3	2	2	2	4	4	4	2
1	22	1	2	2	1	2	3	1	5	1	2	5	5	5	4	5	2	1	1	1	2	1	1	2	2	3	3	1	4	4	3	3	2	2	1	1	3	4	3	3	4	2	2	4	3	4	2	5	4
1	22	1	2	2	1	2	2	1	4	2	3	4	4	5	4	5	2	2	2	1	1	3	2	2	1	1	3	2	4	3	1	2	2	2	2	3	4	4	4	1	3	3	4	2	2	4	4	2	3
2	22	1	2	2	1	2	2	1	4	2	4	3	4	4	4	5	1	1	1	2	3	3	4	1	1	2	2	2	2	3	2	2	2	1	1	2	2	3	3	3	3	4	2	1	1	1	1	1	1
1	22	1	2	2	1	1	2	1	4	3	3	4	4	3	4	4	2	2	2	2	2	2	2	2	3	3	3	3	4	3	3	3	3	2	2	2	3	2	3	4	5	3	3	3	3	4	3	4	4
1	22	1	2	2	1	1	1	0	3	3	3	3	3	3	3	3	3	3	3	3	3	3	3	3	3	3	3	3	3	3	3	3	3	3	3	3	3	3	3	3	3	3	3	3	3	3	3	3	3
2	22	1	2	2	2	1	2	1	5	2	2	5	4	4	3	4	2	2	2	2	2	2	2	2	2	2	2	2	2	2	2	2	2	2	2	2	3	3	2	2	2	1	2	2	1	1	1	1	1
2	23	1	2	2	1	2	3	1	4	1	3	4	3	2	3	4	3	2	2	1	2	1	1	1	1	1	1	1	2	1	1	1	1	1	1	1	1	1	2	1	1	2	2	1	1	2	1	1	2
2	23	1	2	2	1	2	1	1	5	5	3	4	4	3	3	3	3	2	2	1	4	1	2	3	3	3	3	2	5	4	5	3	3	1	2	3	4	3	4	4	3	3	3	2	2	5	4	1	3
1	23	1	2	2	1	1	2	1	5	2	2	4	4	4	4	4	2	2	2	2	4	2	4	2	2	2	4	3	4	3	2	2	4	2	4	2	4	4	4	2	3	2	2	2	3	2	2	2	4
2	23	1	2	2	2	1	3	1	5	3	1	5	5	5	5	5	3	1	1	1	2	1	1	1	3	3	3	2	2	3	3	2	2	1	2	2	2	3	4	1	2	1	1	1	1	2	2	1	2
1	24	1	2	2		2	2	0	5	2	2	5	4	3	4	4	2	2	2	2	2	2	4	2	3	3	3	3	3	3	3	3	3	3	3	3	3	3	4	3	3	3	3	1	1	3	2	2	2
1	25	1	2	2	1	1	1	1	3	3	3	4	5	2	3	5	2	2	2	2	3	2	2	1	5	5	4	1	4	4	2	2	2	2	3	3	3	5	5	4	5	2	2	2	2	4	3	2	2
2	25	1	2	2	1	1	1	1	5	2	4	5	5	3	5	5	3	3	3	3	3	3	3	3	3	3	3	3	3	4	3	2	3	2	3	4	4	3	4	5	4	2	3	2	3	3	4	3	4
2	26	1	2	2	1	2	2	1	5	2	1	5	5	4	5	5	3	4	2	2	3	1	1	1	3	2	3	2	5	2	3	2	2	2	3	4	2	2	3	2	3	2	1	1	1	3	3	1	3
2	26	1	2	2	2	2	2	1	4	3	3	4	3	4	4	4	3	3	3	2	3	2	2	3	4	4	3	3	4	3	3	2	2	1	3	2	2	3	5	4	2	3	2	2	2	2	2	2	3
2	19	1	2	1	2	1	2	1	5	2	3	5	5	5	5	5	3	3	3	3	3	3	3	3	3	3	3	3	5	3	1	1	1	1	1	3	3	4	4	3	4	4	2	4	4	4	4	4	4
2	20	1	2	1	1	2	2	0	4	1	3	4	4	3	4	4	3	3	3	2	2	3	3	3	3	2	3	3	3	2	2	2	2	1	1	2	2	2	2	2	2	2	2	1	1	1	1	1	1
1	20	1	2	1	1	2	3	1	5	2	2	4	4	4	4	4	3	2	2	3	3	3	3	3	3	3	3	3	4	2	2	2	2	2	2	2	2	3	3	4	3	3	3	2	2	2	2	2	2
1	21	1	2	1	1	2		0	4	2	3	4	3	4	2	2	3	3	4	3	4	2	3	2	3	3	3	3	2	3	2	3	3	2	1	4	3	3	3	4	3	3	4	2	2	2	2	2	2
2	21	1	2	1	1	2	3	1	5	1	4	5	5	5	5	5	1	1	1	1	1	1	2	2	1	2	1	1	3	1	1	1	1	1	1	4	5	5	4	1	2	1	1	2	3	4	2	2	4
1	21	1	2	1	1	1	2	1	2	3	3	3	2	3	3	4	5	3	3	2	2	2	4	4	4	3	3	3	3	2	2	2	2	2	2	2	2	2	3	3	3	3	3	2	2	2	3	2	2
1	23	1	2	1	1	2	3	1	3	4	3	2	3	4	3	5	3	4	3	4	4	2	4	4	3	5	2	4	3	4	4	3	4	1	1	2	3	3	2	3	2	1	1	3	3	4	4	4	4
2	20	1	3	2	2	2	3	1	4	3	3	4	4	4	4	4	3	2	2	2	2	2	2	2	3	3	3	2	2	2	3	2	2	2	2	3	3	3	4	3	3	3	3	3	2	3	3	3	2
2	20	1	3	2	1	1	2	1	4	4	4	4	4	2	2	4	2	2	2	2	2	1	2	1	1	2	2	2	4	4	4	4	4	2	4	3	4	4	4	4	4	3	2	2	2	5	4	4	4
1	21	1	3	2	2	2	1	0	4	2	2	4	4	3	4	4	4	3	3	3	3	3	3	3	3	3	3	3	4	3		3	3	2	3	3	4	3	4	4	3	3	3	3	3	3	3	3	3
2	19	1	3	1	2	2	2	0	5	2	5	5	4	3	5	5	2	3	3	2	2	3	4	2	1	3	3	3	5	4	3	3	3	1	1	3	2	5	4	2	5	5	4	3	3	4	3	4	4
1	20	1	3	1	2	2	1	0	4	2	4	4	4	2	3	4	2	2	2	2	2	2	2	2	2	2	2	2	1	1	1	1	1	1	1	1	2	2	2	2	2	2	2	2	2	2	2	2	2
2	20	1	3	1	2	2	1	0	4	2	3	5	5	5	5	4	2	2	2	2	2	2	2	2	2	2	2	3	3	3	3	3	3	3	3	3	4	3	4	2	4		3	2	2	2	2	2	2
2	20	1	3	1	2	2	2	1	5	4	2	5	4	3	4	4	2	2	2	2	2	3	3	2	3	3	3	3	4	3	4	4	4	3	4	4	3	4	3	4	3	3	3	2	2	2	2	2	2
2	20	1	3	1	2	2	2	1	4	2	3	4	4	3	4	4	4	3	2	1	1	1	2	2	3	2	3	3	3	2	2	2	2	1	2	2	3	3	3	4	3	2	2	2	2	3	2	2	3
2	20	1	3	1	1	2	1	0	4	2	2	4	4	3	4	4	3	2	2	2	3	2	3	3	2	2	3	3	4	3	3	2	2	2	2	2	2	3	2	3	3	3	2	2	2	4	4	2	4
2	20	1	3	1	2	2	2	0	5	4	2	5	5	1	2	5	4	4	4	4	4	4	4	5	5	5	4	4	5	4	2	4	4	1	1	1	2	4	3	5	4	4	4	2	2	2	2	2	2
1	20	1	3	1	2	1	1	1	5	3	4	5	4	2	5	5	2	4	4	1	1	1	2	2	2	2	2	1	4	4	4	4	4	2	2	2	4	4	5	1	4	4	5	4	2	2	2	1	4
1	20	1	3	1	2	1	2	0	4	4	4	4	4	4	4	4	3	3	3	3	3	2	2	1	2	2	3	3	3	2	4	3	3	1	3	4	2	2	3	2	3	2	2	1	1	1	1	1	1
2	20	1	3	1	1	1	1	1	5	1	3	5	5	3	3	4	3	3	3	1	2	3	3	1	4	1	3	3	3	3	3	3	3	3	3	2	4	4	4	4	3	3	3	3	3	4	4	3	4
2	20	1	3	1	2	1	1	1	5	2	4	5	5	4	4	5	4	3	3	2	3	3	3	2	2	2	3	3	4	3	2	2	2	1	2	2	3	3	4	4	3	2	2	1	1	1	1	2	2
2	20	1	3	1	2	1	2	0	4	2	1	5	3	2	4	4	1	1	1	1	1	1	1	1	1	1	2	2	4	3	2	2	2	1	1	2	2	4	3	2	2	2	1	1	1	1	1	1	1
2	20	1	3	1	2	1	2	1	5	2	1	3	4	1	1	1	2	2	2	1	3	1	2	1	1	2	3	3	4	2	1	1	1	1	1	1	1	1	1	1	1	1	1	1	1	1	1	1	1
1	21	1	3	1	1	2	3	1	4	2	3	4	4	4	4	4	2	2	2	2	2	2	2	2	2	2	2	2	2	2	2	2	2	2	2	2	2	2	2	2	2	2	2	2	2	2	2	2	2
2	21	1	3	1	1	1	2	1	5	3	2	4	3	2	4	3	3	3	3	2	3	2	3	2	4	4	3	3	3	3	2	2	2	1	3	3	3	2	2	3	3	3	2	1	1	2	3	3	4
2	21	1	3	1	2	1	3	1	4	4	2	3	4	2	2	2	4	3	3	2	4	2	4	3	4	4	3	3	4	4	4	4	4	3	4	4	2	4	3	4	3	3	3	3	3	3	4	4	3
2	21	1	3	1	2	1	3	1	4	2	2	4	4	4	4	4	3	2	2	3	3	3	4	2	3	4	3	2	2	2	3	2	2	1	2	1	3	3	2	4	3	3	3	1	3	2	4	2	3
2	21	1	3	1	2	1	2	1	4	2	3	4	4	4	4	4	3	2	1	2	1	1	1	1	3	2	1	1	4	4	2	2	2	1	1	4	4	4	4	1	3	2	2	2	2	4	2	3	3
2	21	1	3	1	1	1	1	1	5	3	3	4	4	4	4	4	1	1	1	3	1	1	3	1	3	3	1	1	3	1	1	1	1	1	1	4	5	4	3	3	3	2	2	1	1	1	1	1	1
1	22	1	3	1	2	2	2	1	4	2	2	4	4	2	4	4	2	2	2	2	2	3	4	2	2	2	2	2	2	2	2	2	2	2	2	2	2	2	2	4	2	2	2	2	2	2	2	2	2
2	22	1	3	1	2	2	2	1	5	1	2	5	5	4	5	5	3	2	1	3	2	2	5	1	3	3	3	3	3	4	3	3	2	1	2	2	4	5	5	4	4	3	2	4	3	5	2	4	4
2	22	1	3	1	1	2	1	1	4	2	3	5	5	5	5	5	2	2	2	2	2	2	2	3	4	4	3	3	1	2	2	2	2	1	2	4	2	2	2	4	2	3	2	1	1	3	2	2	2
1	22	1	3	1	2	1	2	1	5	2	2	5	5	5	5	5	2	2	2	2	2	2	2	2	2	2	2	2	2	2	2	2	2	2	2	2	2	2	2	2	2	2	2	2	2	2	2	2	2
1	23	1	3	1	1	2	2	0	4	2	1	3	1	1	1	3	1	1	1	1	1	1	1	1	1	1	1	1	5	4	3	1	1	1	1	1	5	5	5	1	5	5	3	1	1	4	5	4	1
2	23	1	3	1	2	2	3	1	4	2	4	4	4	4	4	4	2	2	2	4	4	3	3	1	1	1	3	2	4	4	2	2	2	2	2	2	4	4	4	4	4	2	2	1	1	1	1	1	1
1	25	1	3	1	2	2	3	0	5	4	4	5	5	5	5	5	2	2	2	2	4	1	3	3	4	4	3	3	4	3	4	4	4	4	4	4	2	2	3	4	4	3	2	3	3	4	4	2	3
1	25	1	3	1	2	1	2	1	4	2	2	4	4	4	5	4	4	3	3	2	2	2	2	3	3	2	3	3	2	2	2	2	2	2	2	3	2	3	3	3	2	2	2	2	2	2	2	2	2
2		2		2	1	2	1		5	3	3	3	4	4	3	3
1	18	2		2	1	2	2	0	4	2	3	5	4	3	4	5	1	2	3	1	3	3	3	2	1	3	1	2	4	4	3	2	3	3	4	4	4	4	4	3	4	2	2	5	3	5	5	2	5
2		2		1	1	1		0	1	1	1	1	1	2	2	1	2	1	1	1	4	4	3	3	3	3	4	4	2	2	2	3	2	2	2	3	3	3	3	2	2	3	3	4	4	3	2	3	4
1	19	2		1	1	2	1	0	2	4	3	5	1	4	3	4	2	3	1	1	2	1	1	5	1	5	1	5	5	5	1	1	1	1	1	2	5	5	5	1	5	1	1	1	1	5	1	1	5
2	19	2		1	2	2	2	1	5	5	5	5	5	4	4	5	2	1	1	1	1	1	1	1	1	1	1	1	3	2	3	2	1	2	2	3	4	3	5	1	2	2	1	3	3	4	4	3	5
2	21	2		1	1	2		0	4	3	3	4	4	4	4	4	3	3	2	2	2	2	3	2	3	2	3	2	3	3	2	2	2	1	1	2	2	2	2	2	3	2	2	2	3	3	2	2	4
1	22	2		1	1	2	2	1	5	3	5	5	5	5	4	5	2	2	2	2	2	1	2	2	2	1	2	2	4	4	3	4	4	3	3	2	4	5	4	2	3	2	3	1	3	4	3	3	4
2	22	2		1	1	2	3	1	5		2	4	5	5	5	4	3	3	1	2	3	2	3	2	4	4	2	3	4	5	4	4	3	2	2	4	4	4	5	2	3	3	2	5	5	5	4	5	5
1	23	2		1	1	2	3	0	4	4	3	3	4	3	3	2	3	3	3		3	1	2	2	2	2	2	2	3		2	3	3	2	2	3	4	3	5	4	4	3	1	3	3	3	3	5	5
2	23	2		1	1	2	2	0	4	2	3	5	5	3	3	4	3	3	3	3	3	3	3	3	4	3	2	3	3	3	2	2	2	2	2	3	3	3	4	2	3	3	3	3	3	4	3	3	4
1	24	2		1	2	2	2	0	4	3	2	4	5	4	4	4	1	1	1	1	2	2	2	3	3	2	3	1	4	5	3	3	3	3	1	3	3	3	5	2	4	4	2	3	3	4	2	4	5
2	24	2		1	1	2	2	1	4	3	2	4	3	4	4	4	3	2	2	3	3	2	3	4	3	3	3	4	4	3	3	4	4	2	4	4	3	4	4	3	3	4	3	3	3	4	4	3	5
2	26	2		1	1	2	2	1	3	3	2	4	4	4	4	4	3	3	3	3	3	3	3	3	3	3	4	3	2	4	2	2	2	2	2	2	3	3	4	3	3	3	3	2	3	4	3	3	3
2	26	2		1	1	2	1	1																					4			2	3	2	2	4		4		4
2	28	2		1	1	2	2		3	2		1	2		2		2	2	2	3	2	3		2	3	2	3	3	3	4	4	3	3	3	3		2	3	4	3	4	3	3	3	3	4	4	3	3
2	20	2		1	1	2	3	0	5								1	1	1	1	1	1	1	1	3	1	1		1	1	3	1	1	1	1	2	2	2	1	2	1	1	1	1	1	1	1	1	1
		2				2	2	1	5	1	2	3	5	4	3	5	1	3	1	1	1	3	1	1	1	1	3	3	5		1						3	3	5			1	1	1	1
1		2			1	2	3	1
2	21	2			2	2	1	1	5	2	5	5	4	4		4	2	3	3	3						1	1	1	3	3	2	2	2	2	3	2	3	3	4	2	2	1	1	3	3	3	3	3	4
2	23	2			1	2		1
1	26	2					1	1		3	1	5	4	4	4	5		3	1	1	1	1	3	1	1	1	3	3	1	1	1	1	1	1	1	1	1	1	1	1	1	1	1	1	1	1	1	1	1
2	27	2										5	5	5	5	5	1		1	3	2	4	3	3	3	3	5	4	3	3	4	2	2	1	3	3	4	3	4	5	1	2	1	3	3	3	3	3	4
1	28	2			1	2	3	0	4	3	4	4	5	3	4	5	1	4	4	5	3	3	3	2	5	5	3	3	4	2	4	4	2	2	2	2	4	4	4	2	3	2	2	2	2	4	2	2	2
1	20	2						0
2	21	2					2	1					4	4	4	4	2	3	3	1	3	3	2	1	1	3	3	3	3	4	3	4	4	1	3	4	4	3	4	3	3	2	3	3	1	4	5	4	5
2	25	2			1	1	1	0	5	3	2	5	4	3	4	5	3	1	1	1	1	1	3	1	1	1	1	2	5	4	2	2	2	2	1	2	3	3	5	3	3	4	1	2	3	4	4	5	4
2	20	2	1	2	2	2	2	0	4	2	2	4	4	4	4	4	2	2	2	2	3	2	2	3	2	2	3	1	4	3	2	2	2	2	2	3	2	3	3	2	2	1	2	2	2	2	2	2	4
2	20	2	1	2	1	2	3	0	4	3	4	4	4	4	4	4	2	2	2	2	3	4	4	4	4	2	3	2	4	4	4	2	2	4	4	4	4	3	4	2	2	2	1	2	2	4	4	2	4
2	20	2	1	2	1	2	3	0	4	2	2	5	4	4	4	4	2	2	2	2	3	3	3	1	1	1	3	3	1	2	3	3	3	1	1	1	4	4	4	3	2	3	3	2	4	4	4	5	4
1	21	2	1	2	1	2	3	1	5	4	4	5	5	5	5	5	4	3	2	1	2	4	2	3	3	1	3	2	3	3	3	3	3	3	3	3	2	2	3	2	2	4	3	1	1	1	1	1	4
2	21	2	1	2	1	2	2	1	3	3	2	4	3	3	3	3	1	2	2	2	2	2	3	3	3	3	2	2	3	3	2	2	2	2	2	2	2	2	2	2	2	2	2	2	2	2	2	2	4
2	21	2	1	2	2	2	2	1	3	3	2	4		3	4	4	3	2	2	2				2	2			3	3	3	2	2	2	1	1	1	3	3	3	3	3	2	2	1	1	1	1	1	1
2	22	2	1	2	1	2	3	0	3	1	1	4	3	3	3	3	1	1	1	1	1	3	3	3	3	3	3	3	3	3	2	2	2	3	3	3	2	2	2	3	2	2	2	3	3	3	3	3	3
1	23	2	1	2	2	2	3	0	3	2	2	3		2	2	3	1	3	3	3	3	3	3	3	3	3	2	3	3	2	3	3	2	3	2		3	4	4	1	5	3	4	1	3	3	3	4	3
2	23	2	1	2	1	2	2	0	5	1	3	4	2	4	4	4	1	2	2	1	2	3	3	2	3	1	3	2	2	2	2	1	2	3	3	3	4	4	4	1	5	2	2	3	2	4	2	2	4
1	25	2	1	2	2	2	2	0	4	4	2	5	5	4	4	5	3	3	3	1	3	3	3	2	2	1	2	3	4	4	4	4	2	2	3	3	4	4	4	2	4	5	3	1	2	4	4	4	5
1	25	2	1	2	2	2	3	1	4	2	2	4	4	3	3	4	2	2	2	2	3	3	3	3	2	2	3	3	3	3	3	3	3	3	3	3	3	3	3	3	3	3	3	3	3	3	3	3	3
2	26	2	1	2	2	2	3	0	5	1	1	5	5	3	3	3	1	1	1	3	3	3	3	3	3	3	3	3	5	4	3	1	1	3	3	3	3	3	3	3	3	3	3	1	2	3	3	3	4
1	24	2	1	2	1		2	0	5		3	5	4	5	4	4	2	2	2	2		2	2	3	2	2	2	2	4	4	4	3	3	3	4	3	3	3	3	2	3	2	3	4	4	4	4	2	4
1		2	1	1	1	2	1	1
1	18	2	1	1	1	2	3	1	3	2	1	5	5	5	5	5	2	2	2	2	2	3	3	3	2	2		2	2	2	2	2	2	2	2	2	2	2	2	2	3	3	3	4	3	3	4	5	4
2	18	2	1	1	2	2	3	1	5	2	4	4	4	4	4	4	3	2	2	2	3	3	4	1	2	2	2	3	4	4	4	4	4	4	3	3	4	4	4	3	3	2	2
1	19	2	1	1	2	2	3	1	4	2	2	4	4	4	4	4	2	1	1	1	3	1	4	2	2	2	1	2	3	3	2	2	2	2	2	4	3	4	1	1	2	3	3	2	2	2	2	2	2
1	19	2	1	1	1	2	2	0	4	2	2	4	3	4	4	5	2	2	1	1	3	2	3	2	2	2	2	2	3	2	2	2	2	3	3	4	3	2	4	2	2	2	2	2	2	4	4	2	4
1	19	2	1	1	2	2	3	1	5	2	2	5	5	5	5	5	3	2	2	2	2	2	2	2	2	2	2	2	1	1	1	1	1	1	1	1	1	1	1	1	1	1	1	1	1	1	1	1	1
2	19	2	1	1	1	2	3	1	4	3	2	4	4	4	3	5	2	2	2	3	3	4	3	2	3	2	3	2	3	4	2	1	1	1	2	2	3	2	4	2	2	1	2	1	3	4	4	2	5
2	19	2	1	1	1	2	1	1	4	1	1	5	5	4	5	5	3	1	1	1	5	1	3	1	1	1	1	3	2	1	1	1	1	1	1	1	3	3	4	1	2	3	1	1	1	1	1	1	1
2	19	2	1	1	1	2	1	1	5	4	4	5	4	5	5	5	1	1	1	1	1	1	1	1	1	1	1	1	5	4	1	1	1	1	1	1	3	1	3	1	3	1	1	1	1	1	1	1	4
1	19	2	1	1	1	1	2	1	3	1	2	4	4	4	4	4	1	1	1	1	1	1	1	1	1	1	1	1	4	4	3	5	4	3	3	3	3	3	3	3	1	1	1	2	2	2	4	4	5
2	19	2	1	1	2	1	3	0	4	4	2	4	4	4	4	4	2	3	1	1	1	1	1	1	1	1	1	1	4	3	3	3	1	1	1	1	1	1	4	3	4	1	1	1	1	4	4	1	4
2	19	2	1	1	1	1	1	1	4	1	2	4	4	3	4	5	3	1	1	3	3	1	1	1	2	1	2	1	5	3	3	2	2	1	1	3	2	2	4	4	3	1	1	1	1	4	4	1	4
1	20	2	1	1	2	2	2	1	3	3	3	3	3	3	3	3	1	3	1	1	4	3	3	2	2	1	3	2	3	3	3	2	2	2	2	2	2	2	3	2	4	2	3	3	3	3	3	3	3
1	20	2	1	1	1	2	3	1	3	2		1	2	1	3	2	2	2	3	2	3	2		4	3	2	3	4	3	2	2	3	2	2	3	4	2	3	4	4	2	3	3	3	3	4	3	4	4
2	20	2	1	1	1	2	1	1	3	4	2	3			3	2	3	4	3	2	1	2	3	4	5	4	3	2	2	3		2	1	2	1	2	2	3	3	4	4	5	5	4	4	3	3		4
2	20	2	1	1	1	2	3	1	4	2	3	5	4	4	3	5	3	2	2	1	3	1	3	2	1	1	2	2	4	4	4	2	2	2	2	3	3	3	4	3	3	3	3	2	2	4	3	4	4
2	20	2	1	1	1	2	3	0	2	2	2	4	4	4	4	4	2	2	2	2	4	4	4	3	2	3	4	2	3	3	1	1	1	1	1	4	2	2	2	2	2	2	2	2	2	2	2	2	2
2	20	2	1	1	1	2	2	1	4	3	2	5	5	5	5	5	3	2	2	2	2	2	2	3	2	2	3	2	2	2	2	2	2	2	2	2	3	2	1	1	3	2	2	1	3	2	2	3	3
2	20	2	1	1	1	2	1	1	2	3	2	3	4	2	3	4	2	2	3	4	4	3	3	3	4	4	5	5	2	3	4	3	3	4	3	4	2	3	4	5	4	3	2	2	3	2	2	1	3
2	20	2	1	1	1	2	1	1	4	1	1	4	4	4	4	4	3	3	3		1	1	1	1	1	1	1	1	1	1	1	1	1	1	1	1	3	3	2	2	1	1	1	1	1	1	1	1	1
1	21	2	1	1	1	2	3	0	4	5	3	4	4	4	3	4	1	3	3	3	3	3	3	3	3	3	3	3	4	4	4	3	4	3	3	5	4	5	5	4	3	4	3	3	3	5	3	3	3
1	21	2	1	1	2	2	3	1	2	4	4	2	2	4	1	1	3	3	3	2	3	4	2	1	4	3	3	2	4	4	3	4	4	2	4	5	4	5	4	5	4	3	1	2	2	4	3	2	4
1	21	2	1	1	2	2	3	1	3	2	4	5	4	4	4	5	1	1	1	2	2	1	1	5	3	5	5	5	3	3	2	2	2	2	2	2	3	3	3	3	3	1	2	2	2	4	4	1	4
2	21	2	1	1	1	2	2	1	4	2	2	4	4	4	4	4	1	1	1	1	3	1	1	1	1	1	1	1	3	2	2	2	1	2	2	2	2	3	2	1	2	1	1	1	1	1	1	1	1
2	21	2	1	1	1	2	2	1	5	3		5	5	4	3	5	1	1	2	1	4	5	1	3	3	1	3	1	4	2	2	2	2	1	1	1	3	3	3	2	2	2	2	2	2	3	3	3	4
2	21	2	1	1	2	2	2	1	4	1	2	4	5	5	4	5	2	3	3	3	3	3	3	3	3	3	3	3	3	3	3	3	3	3	3	3	3	3	3	3	3	3	3	3	3	3	3	3	3
1	21	2	1	1	1	1	1	1	2	1	2	5	5	4	4	5	1	1	1	1		3	1	3	1	1	1	1	2	2	2	2	1	1	1	1	1	2	2	4	1	1	3	1	1	2	2	1	2
2	21	2	1	1	2	1	3	1	4	3	4	4	4	4	4	4	1	3	1	1	3	1	1	1	1	1	1	1	4	4	2	2	2	4	4	4	2	2	4	3	2	3	4	1	1	4	4	1	4
2	21	2	1	1	2	1	3	1	4	3	3	5	5	3	3	3	4	1	1	1	3	1	3	3	3	2	3	1	2	3	2	2	2	2	2	3	4	3	3	3	4	3	3	4	3	4	4	3	5
2	21	2	1	1	1		3	0	4	2	1	4		3	1	4	3	2	2	2	3	3	3	2	3	2	2	2	4	4	3	2	2	1	1	5	3	3	4	2	3	1	1	4	4	4	3	4	4
1	22	2	1	1	1	2	3	1	4	3	4	4	5	4	5	3	4	2	3	2	3	2	2	1	1	3	4	2	4	3	3	2	2	4	3	4	2	2	4	3	4	3	2	1	1	2	2	3	2
1	22	2	1	1	2	2	2	1	4	3	4	5	4	4	2	4	2	3	2	2	2	2	3	1	2	2	2	3	4	4	2	2	2	2	2	3	2	2	2	2	2	2	3	2	2	2	2	2	2
2	22	2	1	1	2	2	3	1	3	2	2	4	3	3	4	4	2	2	2	2	2	1	3	3	2	2	3	3	2	2	1	1	1	2	1	4	2	1	2	1	2	1	1	1	1	1	1	1	1
2	22	2	1	1	1	2	2		4	2	2	2	2	2	3	5	2	4	4	3	3	1	1	3	1	4	3	1	4	3	2	2	2	2	2	2	5	5	5	2	2	3	3	4	4	4	3	3	3
2	22	2	1	1	2	2		1	5	4	4	4	4	4	4	4	3	2	2	2					1	2	2	2	4	4	3	3			3	3	3	3	3	3	3	3	3
2	22	2	1	1	2	2	1	0	4	3	3	5	4	4	3	5	1	1	1	1	1	1	2	1	1	1	1	1	3	3	3	3	3	3	3	3	3	3	3	3	3	3	3	3	3	3	3	3	3
1	22	2	1	1	1	1	3	1	4	1	2	4	4	3	4	5	1	2		3	3	2	2		1	4	3	2	1	2	2	3	1	4	3	1	2	4	2	3	2	4	4	2	1	1	1	2	2
1	22	2	1	1	1	1	2	1	4	2	3	3	3	3	3	3	3	3	3	3	3	3	3	3	3	3	3	3	3	3	3	3	3	3	3	3	3	3	3	3	3	3	3	3	3	3	3	3	3
2	22	2	1	1	2	1	3	0	4	1	3	4	4	4	4	4	2	2	2	2	2	2	2	2	2	2	1	3	4	3	2	2	2	2	4	5	4	4	4	2	2	2	2	1	3	4	4	2	4
	22	2	1	1	1		2	1										3	3	3	3	4	3			2	3		3		4	2		4		4	3	2	4	3	4	3	4	2	2	3		3	3
2	23	2	1	1	1		3	1	4	2	2	4	2	2	2	2	2	2	4	4	2	4	4	3	3	3	2	2	4	3	2	2		4	4	4	2	2	3	4	4	3	2	2	2	2	2	2	2
1	23	2	1	1	2	2	3	1	4	2	1	4	4	4	4	5	3	2	2	1	3	2	2	2	2	1	2	2	4	4	2	4	4	2	2	3	4	4	5	2	3	3	2	1	1	4	2	2	4
1	23	2	1	1	2	2	2	0	2	3	3	4	4	4	4	4	2	3	3	3	3	3	3	3	3	3	3	3	4	4	3	2	3	1	1	1	3	3	3	3	3	3	3	2	2	4	4	3	4
1	23	2	1	1	1	2	1	1	4	3	4	4	4	4	4	4	3	2	2	1	3	2	2	3	3	2	2	3	4	4	2	2	1	1	3	5	3	3	2	3	3	2	3	4	3	4	4	4	4
1	23	2	1	1	1	2	2	1	4	1	1	5	4	5	4	4	4	2	2	4	1	1	2	3	4	2	3	3	2	2	2	2	2	2	2	3	1	3	3	2	4	2	4	2	2	4	4	4	2
1	23	2	1	1	1	2	1		1	2	3	4	5	2	3	4	2	1	1	2	3	3	3	2	3	3	2	3	2	2	3	3	3	3	4	3	2	2	3	3	3	2	3	2	2	3	3	3	3
1	23	2	1	1	1	2		0	5	1		5	4	5	5	5	1	1	1	1	2	1	1	5	1	1	1	5	3		2	3	2	1	1	1	3	4	5	4	3	3	3	1	1	3	1	1	1
2	23	2	1	1	2	2	2	1	3	3	3	2	3	2	2	1	1	2	1	1	3	2	3	3	3	2	3	3	3	3	3	3	3	4	2	2	3	3	3	3	3	2	2	2	2	4	2	2	4
2	23	2	1	1	1	2	3	0	4	2	2	4	4	3	4	4	2	3	2	2	4	2	2	3	3	3	2	3	3	3	3	2	2	2	2	2	3	4	4	2	2	2	1	1	2	3	2	1	4
1	23	2	1	1	1	1	2	1	4	4	3	4	3	4	4	4	2	2	1	3	2	2	3	2	1	2	1	2	4	3	4	2	2	2	3	4	2	2	3	4	4	3	3	2	2	3	3	4	3
	24	2	1	1	1	2	3	0	3	3	3	3	3	3	3	3	2	3	3	3	3	3	3		2	3	3	3	4	3		4	3	2	2	4	3	2	4	3	3	4	4	3	3	4	3	3	4
	24	2	1	1	2	2	3	1	3	3	3	3	3	3	3	3	3	3	3	4	3	3	3	3	4	2	3	3	3	3	2	2	2	2	2	2	2	2	4	4	3	3	3	2	2	3	3	2	4
1	24	2	1	1	1	2	1	1	5	1	2	5	3	2	4	4	1	1	1	1	1	3	3	3	2	2	1	1	3	3	1	1	1	1	1	2	3	3	3	2	2	3	3	3	3	3	3	3	3
1	24	2	1	1	1	2	1	1	4	2	2	4	5	5	5	5	2	2	1	1	4	1	1	1	1	1	1	1	4	2	1	1	2	1	2	2	2	4	4	3	2	1	1	2	2	3	2	4	2
1	24	2	1	1	1	2	3	1	5	2	2	5	5	5	5	5	2	1	1	5	4	5	5	1	1	2	4	2	2	1	1	1	1	1	1	1	2	2	1	2	2	1	3	1	1	3	2	1	1
2	24	2	1	1	1	2	1	0	4	1	2	5	5	5	4	5	2	2	2	1	3	1	3	1	1	1	1	1	4	2	1	1	1	1	1	1	1	1	2	2	1	1	1	1	1	4	3	1	1
1	25	2	1	1	2	2	2	1	3	3	3	3	3	3	3	1	1	1	1	1	1	1	1	1	1	1	1	1	3	3	2	3	1		2	3	5	5	5	5	5	2	2	4	4	4	4	4	4
1	25	2	1	1	1	2	3	0	4	2	3	5	5	4	4	5	2	2	1	1	3	1	3	3	2	1	1	1	4	3	2	1	2	1	4	3	2	3	4	2	3	3	2	1	2	4	2	2	5
2	25	2	1	1	1	2	2	1	4	2	2	4	4	4	3	4	2	4	4	1	2	2	2	1	3	4	3	2	2	4	3	2	3	3	1	2	2	3	4	4	3	2	2	3	2	3	2	4	5
2	25	2	1	1	1	1	2	1	4	2	2	4	4	4	4	4	2	2	2	2	3	1	2	2	4	3	3	2	4	3	2	2	2	2	2	4	2	2	4	4	2	4	3	3	3	4	4	4	4
1	25	2	1	1	2		1	1	4		4	4	3	3	3	4	1	1	1	1	3	1	1	2	2	3	3	2	3	3	3	2	3	3	4	4	4	4	4	3	4	3	3	3	3	3	3	3	4
1	26	2	1	1	1	2	1	1	5	3	5	4	5	4	4	4	2	1	2	3	3	4	2	3	1	2	2	5	4	3	3	5	2	2	4	4	4	4	5	3	4	4	4	2	2	3	5	4	5
1	26	2	1	1	1	2	2	1	3	4	2	3	3	4	3	5	3	4	3	2	1	2	3	4	3	5	2	3	4	3	2	3	4	3	4	3	4	3	3	4	3	2	3	4	3	2	3	4	5
2	26	2	1	1	1	2	3	0	2	3	1	2	2	2	3	2	2	2	2	1		3	4	3	3	3	2	2	2	2	2	2	3	3	3	2	2	2	2	2	2	2	2	2	3	2	2	3	3
2	26	2	1	1	2	2	1	1	1	2	4	4	2	4	4	4	1	1	1	1	3	1	2	1	1	1	1	1	4	4	1	1	1	1	1	2	2	2	4	1	1	1	1	1	2	4	2	2	2
1	26	2	1	1	1	1	2	1	5	5	1	1	3	3	3	2	5	5	5	5	4	4	4	5	5	5	4	4	5	5	5	5	1	1	1	1	2	2	2	3	4	5	5	3	5	5	5	5	5
1	27	2	1	1	1	2	1	0	3	2	2	4	4	4	4	4	2	2	2	2	2	2	2	2	3	2	2	2	2	2	2	2	2	2	2	2	2	2	2	2	2	2		4	4	4	4	4	4
2	27	2	1	1	2	2	3	1	3	2	4	4	3	3	3	3	2	3	1	1	3	2	3	2	2	1	3	5	4	3	2	3	2	2	2	1	3	4	5	1	3	1	1	5	5	5	5	5	5
2	27	2	1	1	1	2	1	0	5	2	1	1	1	3	3	2	2	2	2	2	3	3	3	3	3	1	3	2	1	1	1	1	1	1	1	1	2	3	3	3	4	4	4	2	2	2	2	2	2
2	27	2	1	1	1	2	1	1	4	2	3	3	3	2	3	3	1	1	1	1	2	1	1	1	1	1	3	3	4	3	3	3	3	3	3	3	2	2	2	2	2	3	3	1	1	3	1	1	1
2	28	2	1	1	1	2	1	0	4	2	3	4	4	2	4	5	2	1	1	1	2	1	1	1	1	1	3	2	2	2	3	1	1	1	1	1	2	2	2	1	2	2	1	1	1	1	1	1	1
2	28	2	1	1	2	2	1	1	3	1	1	4	4	4	4	4	1	2	3	1	1	3	3	3	1	1	3	3	3	3	2	2	2	2	2	4	2	3	3	1	3	1	3	1	1	1	1	1	1
2	29	2	1	1	2	2	2	1	3	3	2	4	3	1	2	4	2	3	3	3	3	2	3	3	3	2	3	3	3	3	2	2	2	2		4	3	3	3	3	3	3	3	3	3	3	3	3	3
2	30	2	1	1	1	2	2	1	4	2	2	4	4	4	4	5	1	1	1	2	1	3	1	1	1	1	1	2	4	4	3	4	4	1	2	4	4	4	5	3	3	2	2	4	4	4	4	2	4
1	40	2	1	1	1	2	2	1	3	2	1	3	3	3	3	4	3	2	2	1	2	3	2	2	1	1	1	1	3	4	2	3	2	1	2	3	3	3	4	2	3	2	2	3	3	3	3	3	3
1	19	2	1	1	2	2	3	1	5	3	2	5	5	4	3	5	2	1	1	1	1	1	1	1	1	1	3	3	5	1	1	1	1	1	1	3	1	1	2	1	2	1	1	1	1	1	1	1	5
2	22	2	1	1	2	2	2	0	5	2	3	4	4	4	4	5	3	3	3	3	3	3	3	3	3	3	3	3	3	3	1	1	1	2	4	4	3	1	3	1	3	1	1	2	3	4	4	4	4
1	18	2	1		2	2	3		3	3	3	3	3	3	3	3	3	3	3	3	3	3	3	3	3	3	3	3	3	3	3	3	3	3	3	3	3	3	3	3	3	3	3	3	3	3	3	3	3
2	19	2	1			1	3	1	4	3	3	5	5	3	4	4	4	3	2	3	3	1	3	3	4	4	3	3	4		4		3	3	3	3	3	4	4	4		4	3	2	3	4	2	4	5
2	21	2	1		1	2	2	0	2	3	4	4	4	2	3	5	3	2	2	1	1	1	2	2	2	1	4	3	4	4	4	1	2	2	2	3	4	4	4	3	3	2	2	4	4	5	4	4	5
2	19	2	1		2	2	3	0	4	3	2	4	4	4	4	4	3	2	2	2	3	1	3	1	3	1	3	2	2	2	2	2	2	2	2	3	3	4	4	2	2	1	1	2	2	2	3	1	3
2	20	2	2	2	1	2	3	1	4	4	2	5	5	4	4	5	1	1	1	1	2	1	1	1	2	2	1	2	3	2	2	2	2	3	2	2	3	3	4	2	2	2	3	2	3	2	2	2	4
2	21	2	2	2	1	2	2	0	4	3	4	4	5	4	4	2	2	1	1	1	3	1	3	1	1	2	3	1	4	4	1	2	2	3	2	4	4	5	4	1	4	1	3	5	2	4	1	1	4
2	22	2	2	2	1	2	2	1	4	2	1	2	3	4	4	3	3	1	1	1	1	1	1	1	3	1	1	1	3	1	1	1	1	1	1	1	1	1	1	1	1	1	1	1	1	2	1	1	1
2	24	2	2	2	1	2	2	1	4	2	2	4	4	3	4	4	1	1	1	1	1	1	1	2	1	1	2	1	1	1	3	1	1	1	1	3	2	4	3	1	4	2	4	1	2	3	2	2	4
1	26	2	2	2	1	2	2	0	3	1	1	5	5	5	5	5	1	1	1	1	1	1	1	3	1	1	2	4	1	1	1	1	1	1	1	1	1	1	1	1	1	1	1	1	1	1	1	1	1
1		2	2	1	2	2			3	3	2	4	4	3	3	4	2	2	2	2	3	3	2	2	2	2	2	1	3				2	2	2	2	2	2	3	2	2		1	2	2				3
2		2	2	1	2	2		0
2		2	2	1	1	2		1	5	4	4	5	5	5	5	5	1	1	1	1	3	1	1	1	5		2	3	5	4	5	1	3	1	1	4	4	5	5	1	4	3	3	3	3	3	3	4	4
2		2	2	1	2	2	1	1	4	2	2	4	4	3	4	3	2	2	2	1	1	3	3	2	1	1	2	1	4	4	3	2	2	1	1	2	3	3	3	3	2	3	2	1	2	1	2	1	4
2		2	2	1	1	2	1	1	5	2	1	5	5	2	4	3	3	2	2	1	4	1	4	1	1	2	1	1	1	2	2	2	2	2	2	3	3	3	3	2	3	2	2	1	1	1	1	1	1
2		2	2	1		1	3	1									3
2		2	2	1	1	2	1	1	4	3	1	5	5	4	2	3	2	1	1	1	3	3	3	2	1	1	2	2	4	3	2	3	1	2	2	4	3	3	4	2	3	2	1	2	1	4	4	1	4
1	18	2	2	1	2	2	3	0	5	1	1	5	5	4	5	4	2	2	2	2	2	2	2	2	4	2	2	2	1	1	2	1	1	1	1	4	2	3	3	1	1	1	1	1	1	1	1	1	4
1	18	2	2	1	2	2	1	1	5	3	4	5	5	5	3	5	2	3	3	2	4	5	4	1	2	2	2	2	4	2	3	3	2	2	2	3	3	4	3	1	2	2	2	2	3	4		4	4
1	18	2	2	1	2	2	2	0	5	5	2	5	5	5	5	5	3	2	2	2	2	4	4	1	1	1	3	3	4	2	2	2	2	2	1	1	4	4	4	5	3	5	5	1	1	3	1	1	2
2	18	2	2	1	2	2	1	0	5	1	4	4	3	4	4	4	3	3	2	1	3	2	2	3	3	2	2	2	3	2		4	3	4	3	1	2	2	4	3	3	1	1	3	1	4	4	1	4
2	18	2	2	1	2	2	1	1						3	3	4	2	1	1	1	1	1	3	1	2	2	1	1			3	2	2	2	2	2	3	3	4	4	2	2	1	1	1	3	3	2	3
2	18	2	2	1	1	2	3	1					3	4	3	3	1	1	1	1	2	3	3	1	1	1	1	1	3	3	2	2	2	2	1	3	3	3	3	3			1	1	1	1	1	1	1
2	18	2	2	1	1	2		1	5	4	2	5	5	3	2	5	2	1	1	2	1	3	3	1	2	3	5	3	4	3	3	2	2	2	2	2	3	4	4	2	3	2	2	2	2		4	4	4
2	18	2	2	1	2	2	2	1	4	1	1	5	5	5	4	5	1	1	1	1	1	1	2	1	1	1	1	1	3	1	1	2	1	1	1	1	1	1	1	1	1	1	1	1	1	2	2	2	1
2	18	2	2	1	1			1	4	2	4	4	4	4	4	4	1	1	1			1	1	1	1	1	1	1	2	2		2	2	1	1	2	3	3	4	2	3	2		3	4	4		2	4
1	19	2	2	1	1	2	2	0	5	2	2	5	5	3	3	4	2	1	1	2	3	2	3	2	1	1	2	2	3	2	2	2	2	3	1	4	3	3	2	2	4	2	1	3	2	4	3	2	3
1	19	2	2	1	2	2	2	1	5	2	3	4	4	4	5	5	3	3	3	1	3	1	3	1	3	3	3	4	3	2	2	2	2	2	2	3	3	2	2	2	3	1	2	3	3	4	3	3	4
1	19	2	2	1	2	2	2	1	2	3	2	4	2	4	3	2	2	1	1	2	2	2	2	2	2	2	2	1	1	1	2	2	2	2	2	2	2	2	2	2	2	1	2	1	1	2	1	1	1
1	19	2	2	1	1	2	2	1	3	1	3	4	4	2			2		1	1											3	2	2	4	4	3	3	2	5	2	4	2		1	1	4		4	4
2	19	2	2	1	1	2	3	0	4	2	4	4	4	3	4	4	3	3	3	3	3	3	2	2	1	3	3	4	5	3	4	4	2	2	2	4	5	5	4	4	5	3	1	4	4	4	4	5	4
2	19	2	2	1	1	2	3	1	4	4	2	5	5	3	3	4	1	1	1	1	3	3	2	1	2	2	1	1	3	3	2	2	2	1	1	2	1	1	2	1	2	1	1	1	1	2	1	2	2
2	19	2	2	1	2	2	2	1	5	2	2	5	5	5	5	5	2	2	2	1	3	1	3	1	2	1	2	4	4	4	2	1	1	2	4	4	2	2	4	3	1	1	1	1	3	4	1	5	4
2	19	2	2	1	1	2	1	1	5	2	2	4	4	2	4	4	3	3	3	1	3	1	3	3	1	2	2	3	4	4	2	4	2	4	3	3	4	3	3	2	3	2	3	1	4	1	2	4	3
2	19	2	2	1	1	2		1	4	2	2	4	4	4	4	4	4	4	2	3	2	3	2	2	2	2	2	2	4	3	2	4	4	2	4	4	4	4	4	4	4	2	2	2	4	4	4	2	4
2	19	2	2	1	1	2	1	1	4	2	2	4	4	5	5	5	2	2	2	2	2	2	2	2	2	2	2	1	4	3	2	2	2	2	2	2	3	3	4	2	2	2	2	3	3	4	4	4	4
2	19	2	2	1	2	2	1	1		2	4						1	1	1	1	1	1	1	1	1	1	1	1	4		2	2	2	3	3	3								5	5	5			1
2	19	2	2	1	1	2	2	1	4	1	4	4	4	4	4	4	1	1	1	1	1	2	2	1	1	1	1	1
1	19	2	2	1	1	1	3	0	3	3	3	3	3	3	3	3	2	2	1	2	3	2	2	3	2	1	2	3	2	2	3	1	1	1	1	1	3	3	3	3	3	3	3	2	2	2	2	2	2
1	19	2	2	1	2	1	2	1	5	2	4	4	4	4	4	5	4	1	1	1	1	2	3	1	1	2	1	2	3	2	4	4	3	4	3	1	2	1	2	1	2	4	2	2	2	3	2	1	4
2	19	2	2	1	1	1	2	0	4	2	3	3	4	4	3	5	3	1	1	1	1	1	2	5	3	2	1	3	5	5	2	4	3	1	1	2	3	4	4		3	2	2	5	1	4	4	5	5
	19	2	2	1	1		1	1	4	2	1			2			2	2	2		3	1		2		1			2			4		2	2			2		1		3		1		1		1	1
1	20	2	2	1	1	2	2	1	5	1	1	5	5	3	4	4	2	2	2	1	3	3	2	1	1	1	1	1	1	1	1	1	1	1	1	1	1	1	1	1	1	1	1	1	1	1	1	1	1
1	20	2	2	1	2	2	3	1	4	3	4	2	5	3	4	5	1	4	4	5	3	3	3	2	5	5	3	3	4	4	4	3	3	2	2	3	4	4	4	2	3	2	2	2	2	4	2	2	2
1	20	2	2	1	1	2	3	1	2	2	1	4	5	4	3	4	2	3	3	3	3	5	3	2	1	1	2	1	4	4	1	2	2	1	1	2	3	3	2	3	3	4	3	2	4	4	1	4	5
1	20	2	2	1	1	2	1	1	5	3	4	5	3	5	4	5		1	1	1	4	3	1	3	1	1	1	1	2	2	3	4	4	2	2	2	2	2	3	3	3	2	1	1	1	2	3	2	4
1	20	2	2	1	2	2	1	1	5	4	3	5	5	4	4	5	2	1	1	1	2	2	3	1	1	1	2	3	4	3	1	2	2	1	3	4	3	2	3	2	2	1	1	2	2	5	2	3	5
1	20	2	2	1	1	2	2	1	3	4	3	4	4	3	3	3	1	1	1	2	1	1	1	2	4	1	1	2	4	4	3	2	1	1	3	4	3	3	4	2	3	2	4	5	4	4	4	4	4
1	20	2	2	1		2	2	1			1	5	4	4	3	3	2	2	1	1	1	2	2	2	1	1	1	2			4	3	4	2	3	3	2	1	3	1	2	2	2	5	3	3	3	4	4
1	20	2	2	1	2	2	2	1	4	3	2	4	5	4	3	3	2	1	1	1	1	2	2	1	1	1	1	1	2	1	3	2	2	1	1	3	2	2	2	1	3	1	1	1	1	1	1	1	1
2	20	2	2	1	1	2		1	5	2	3	4	4	4	3	5	3	3	1	1	3	1	3	2	1	1	1	3	4	3	2	4	4	2	2	4	2	3	3	2	3	2	2	2	2	3	3	2	3
2	20	2	2	1	1	2		1	5	2	3	4	4	4	3	4	3	3	1	1	3	1	3	2	1	1	1	3	4	3	2	1	1	2	2	2	2	3	3	3	3	2	3	3	3	4	3	2	5
2	20	2	2	1	2	2	2	1	2	3	3	5	5	3	3	4	3	2	2	1	3	3	3		1	1	1	1	3	2	2	1	1	2	2	2	1	2	2	2	2	1	1	1	4	3	3	3	4
2	20	2	2	1	1	2	2	1	5		1	2		4	4	4	2	1	1	1	1	1	1	1	2	1	1	5	1	2	1	1	1	1	1	2	2	2	1	1	1	1	1	1	1	1	1	1	2
2	20	2	2	1	1	2	1	1	3	2	3	4	4	4	4	4	2	2	2	2	2	3	2	3	2	2	5	4	2	3	4	3	4	2	2	4	4	3	5	2	4	2	5	2	2	4	4	1	4
2	20	2	2	1	2	2	2	1	5	1	1	5	5	4	4	5	1	2	2	1	1	1	1	1	1	1	1	1	1	1	1	1	1	1	1	1	1	1	1	1	1	1	1	1	1	1	1	1	1
2	20	2	2	1	2	2	1	1	4	3	2	4	3	3	4	4	2	3	3							2		2	2	1	2	1	2	2	2	2	3			2		2		1	2	2	2	2	2
2	20	2	2	1	2	2	1	1	4	2		4	4	3	3	4	2	2	3	1	3	3	3	3				1	2		2	3	2	2	2	4	4		4					1	2	3		1	3
2	20	2	2	1	2	2	3	1	2	4	2	3	3	2	2	4	2	2	2	2	3	3	3	2	3	1	1	1	2	2	2	2	2	2	2	2	2	2	2	2	2	4	3	2	2	2	2	2	2
2	20	2	2	1	2	2	3	1	3	3	3	4	4	4	4	4	2	2	2	2	2	2	2	2	2	1	2	3	3	3	2	2	2	2	4	4	4	4	4	1	2	3	2	4	2	4	3	1	2
2	20	2	2	1	1	2	2	1	4	1	1	1	3		1	1	1	1	1	1	2	1	2	1	1	1	2	2	2	2	3	2	3	2	2		1	2	2	1	2	3	2	1	1	1	4	4	4
2	20	2	2	1	1	2	2	1	4	3	2	5	4	4	3	4	1	1	1	1	2	3	1	1	1	1	1	1	2	2	2	2	2	1	1	4	3	3	2	1	2	1	1	2	2	3	2	3	2
2	20	2	2	1	1	2	1	1	4	3	1	4	4	4	4	4	2	2	2	1	3	2	3	2	1	1	1	3	2	2	4	2	2	2	2	4	3	4	3	2	2	2	2	2	2	4	2	2	4
2	20	2	2	1	1	2	1	1	5		2	5	4	4	3	5	1	2	3	2	3	1	3	1	2	1	1	2	2	1	2	1	1	1	2	2	1			2		1	1	1		2	2	1	2
2	20	2	2	1	2	2	3	1	4	2	2	2	4	4	3	2	2	2	2	1	4	2	2	2	1	1	2	2	4	3	1	2	2	2	2	4	3	2	4	2	2	1	1	2	2	2	2	2	4
2	20	2	2	1	1	2	1	1	4	1	1	5	5	4	3	5	1	1	1	1	2	2	2	1	1	1	1	2	3	3	2	2	2	2	1	2	2	3	3					2	3		3	4	4
2	20	2	2	1	2	2	2	1	5	3	3	3		3	2	3		2	3	3	3	3	3	3	3	3	3	3	3	3	2	3	2	2	3	3	3	3	5	3	3			2	2	2	2
1	20	2	2	1	1	1	2	1	4	2	4	4	4	4	4	4	2	2	2	2	2	1	3	3	3	2	2	3	2	2	2	4	3	1	1	1	3	3	3	3	3	2	2	2	2	3	2	2	3
2	20	2	2	1	1	1		1	2	3	4	2	2	4	4	4	2	2	2	2	2	2	2	2	2	3	2	2	3	2	3	2	3	2	2	2	3	2	4	2	3	2	2	2	2	3	2	2	3
	20	2	2	1	1		3	1	4	2	2	5	5	4	4	5	2	2	2	2	2	2	2	2		1	1	2	3	2	2	2	2	2	2	2	3	2	3	4	3	2	2	2	2	4	4	4	4
1	20	2	2	1	2		2	1	1	1	1	2	2	2	2	2	1	1		2	2	2	2	2	2	2	2	1	1	1	2	2	2	2	2	2	2	2	2	2	2	3	1	1	2	5	5	3	2
2	20	2	2	1	1			1	5	3	3	4	4	3	3	3	1	2	1	3	3	4		5	4	1		4	4	3	2	2	1	1	1	2	5	5	5	1	2	4	4	5	3	5	3	3	5
1	21	2	2	1	2	2	1	1	4	2	2	5	2	2	5	4	3	4	2	2	4	1	1	1	1	1	1	1	2	2	4	2	2	2	2	5	4	5	4	2	3	2	4	2	2	5	2	2	5
1	21	2	2	1	2	2	1	1	5	3	2	5	5	4	4	5	1	1	1	1	1	1	1	1	1	1	1	2	4
1	21	2	2	1	2	2	3	0	4	3	3	4	4	4	3	4	1	1	1	1	1	1	2	1	1	1	1	1	1	3	2	3	2	2	2	2	4	3	5	2	3	2	2	2	2	2	2	3	4
1	21	2	2	1	1	2	1	1	3	3	4	5	4	3	4	4	4	2	2	2	2	3	3	2	2	2	2	4	3	2	3	2	2	2	4	4	4	3	4	3	3	2	2	1	2	3	2	3	5
2	21	2	2	1	1	2	2	1	4	1	2	5	5	5	5	5	3	3	3	1	1	3	2	3	1	1	3	1	4	4	1	1	1	1	1	1	2	2	4	1	1	3	1	1	1	4	1	1	4
2	21	2	2	1	2	2	2	1	1	4	4	2	1	3	3	2	1	1	1	1	2	3	3	1	1	1	3	1	2	1	1	2	1	1	1	4	2	2	4	1	4	3	3	2	1	2	1	1	2
2	21	2	2	1	1	2	3	1	4	3	2	4	4	4	4	4	2	2	2	3	3	1	2	2	2	1	2	3	2	2	1	2	2	1	2	4	2	2	1	1	2	1	1	1	3	3	4	1	4
2	21	2	2	1	1	2	2	1	4	4	2	5	4	3	4	5	1	1	1	1	3	2	3	2	2	1	1	1	1	2	3	2	2	2	2	2	4	3	4	2	2	3	1	1	3	1	4	2	4
1	21	2	2	1	2	1	1	0	4	3	2	4	4	4	3	5	2	2	2	1	1	2	2	2	3	2	3	1	3	3	2	2	2	3	2		3	3	3	2	2	2	2	3	3	3	3	3	2
2	21	2	2	1	1	1	1	1	4	2	1	4	4	4	4	4	1	1	1	2	2	3	3	3	2	2		2	4	2	2	2	2	2	2	4	2	3	3	2	3	2		2	4	4	3	2	4
	22	2	2	1	1	2	3	0	5	3	4	4	4	2	2	5	1	1	1	1	3	1	3	1	2	2	1	3	5	3	5	5	5	5	5	5	5	5	5	3	4	4	4	3	4	5	5	5	5
1	22	2	2	1	2	2	2	1	4	1	2	4	4	4	4	4	4	3	2	3	2	2	2	2	2	2	2	2	4	4	2	2	2	2	2	4	3	5	4	2	2	3	2	4	3	4	3	2	4
1	22	2	2	1	1	2	1	1	2	4	4	2	4	4	4	5	1	2	1	2	4	4	4	2	1	2	1	2	4	4	4	3	4	4	4	4	4	2	4	2	2	1	1	4	4	2	2	5	4
1	22	2	2	1	2	2	1	0	2	2	2	4	4	2	4	5	2	1	1	1	5	2	5	4	1	1	1	1	5	4	3	2	1	1	1	4	3	3	3	3	3	3	3	2				2	3
2	22	2	2	1	1	2	1	1	4	2	1	5	5	3	3	5	1	1	1	1	3	1	1	1	4	1	3	1	3	3	3	1	1	1	1	3	3	3	4	1	1	1	2	4	2	4	3	4	4
2	22	2	2	1	1	2	2	1	1	2	3	4	3	3	3	3	1	4	1	1	2	1	1	1	1	1	1	1	3	4	1	2	1	1	1	1	3	3	4	1	2	1	1	1	1	3	1	4	3
2	22	2	2	1	1	2	2	0	3	4	2	5	4	4	2	4	1	2	2	1	2	3	2	1	4	4	2	1	4	3	4	4	2	2	4	4	3	3	4	2	3	1	1	4	4	5	3	4	5
2	22	2	2	1	2	2	3	1	3	3	2	5	5	4	3	4	1	2	2	3	3	4	3	3	2	3	4	3	4	4	5	3	2	2	3	4	4	4	4	2	4	3	3	2	4	4	4	4	4
2	22	2	2	1	1	2	2	1	4	2	1	5	4	4	4	5	1	3	2	1	3	3	3	2	2	2	1	1	4	4	1	1	1	1	1	1	3	4	4	1	2	2	1	1	1	5	4	2	5
2	22	2	2	1	2	2	2	1	3	2	3	4	2	2	3	3	2	1	2	3	3	3	3	1	3	1	3	3	4	1	1	1	1	1	3	4	4	3	3	3	3	3	2	1	1	4	4	1	5
2	22	2	2	1	1	2	3	0	2	2			1	5	4	5	2	2	1	4	5	2	5	2	3	1	2	3	2	3	3	2	3	2	2	4	3	3	4	3	2	3	2	1	3	3	3	3	4
2	22	2	2	1	1	2	3	1	5	3	4	5	5	4	4	5	1	1	1	2	4	3	2	3	2	2	2	1	4	3	3	1	1	1	1	4	2	3	4	3	2	1	2	1	3	4	4	2	4
2	22	2	2	1	1	2	1	1	5	1	1	5	5	4	4	4	2	2	1	2	3	3	3	2	2	1	2	1	2	2	2	2	2	2	2	2	2	2	2	2	2	2	2	4	3	3	3	4	4
2	22	2	2	1	1	2	1	1	4	3	2	4	4	4	3	3	3	3	3	2	3	2	3	2	3	2	3	1	3			2	2	2	2	3	3			2	3	3	1	4	4	2	3	5	5
2	22	2	2	1	1	2	1	1	1	2	2	5	5	4	4	4	1	1	1	1	3	2	1	5	1	1	1	1	3	1	3	1	3	1	1	1	1	1	2	1	3	1	1	1	1	1	1	1	2
1	22	2	2	1	1	1	1	1	3	2	2	3	3	3	2	3	2	1	1	1	2	1	1	2	1	1	2	2	2	2	4	3	3	2	3	2	2	2	3	1	1	1	1	2	2	2	2	3	3
1	23	2	2	1	2	2	1	1	4	2	2	5	5	4	3	3	3	3	2	1	2	2	2	3	2	2	2	2	1	1	3	2	2	4	3	3	2	2	3	2	2	1	1	3	3	3	3	3	5
1	23	2	2	1	1	2	1	1	4	3	2	4	4	4	3	3	2	2	2	1		2	2	2	2	2	2	2	2	2	2	2	2	2	3	3	2	2	3	2	2	2	1	2	2	2	2	2	2
1	23	2	2	1	1	2	1	1	5	3	1	5	5	4	2	5	1		1	1	1	5	1			1	3	5	3	3	2	1	1	1	1	2	2	2	4	2	3	1	1	1	1	1	2	4	4
2	23	2	2	1	1	2	1	1	4		1	4	4	4	4	4	3	3	3	2	3	2	3	2	2	2	2	2	3	3	2	3	3	2	2	2	3	4	4	2	4	4	3	3	3	4	4	4	4
2	23	2	2	1	2	2	2	0	4	3	4	4	3	2	3	4	3	3	3	2	4	3	3	4	4	1	2	4	4	4	4	3	2	2	2	4	4	4	4	2	3	2	2	2	2	4	2	2	4
2	23	2	2	1	1	2	2	1	3	3	3	4	4	3	4	4	1	2	3	1	1	2	2	1	1	1	1	1	2	2	2	2	2	1	1	1	2	3	4	1	3	3	2	1	1	4	3	1	4
2	23	2	2	1	1	2	3	1	4	2	2	4	4	4	4	4	1	2	2	4		1	1	3	2	2		4	4	4	4	2	2	2	2	3	4	4	4	4	2	3	2	2	2	4	4	4	4
2	23	2	2	1	1	2	3	1	5	4	4	5	5	4	4	4	1	1	1	1	1	2	3	2	2	1	1	1	4	4	3	4	3	3	3	3	3	3	4	1	2	1	1	3	3	4	4	3	5
2	23	2	2	1	2	2	1	1	4	3	2	5	4	4	3	4	1	1	1	2	3	3	4	3	1	1	2	2	3	4	2	2	2	1	1	2	3	3	2	2	2	2	1	2	3	2	3	2	4
2	23	2	2	1	1	2	1	1	3	3	3	4	4	2	3	4	1	1	1	2	1	1	1	2	1	1	1	1	3	4	4	2	3	2	2	4	3	3	4	1	2	1	1	1	2	4	3	3	4
2	23	2	2	1	1	2	1	0	4	4	1	5	4	4	3	4	3	3	3	3	3	3	3	3	3	3	3	3	4	3	3	4	2	2	2	2	3	3	3	3	3	4	3	4	4	2	3	4	4
2	23	2	2	1	1	2	1	0	4	3	2	3	3	1	3	3	3	3	3	3	3	3	3	3	3	3	3	3	3	3	3	3	3	3	3	3	3	3	3	3	3	3	3	3	3	3	3	3	3
2	23	2	2	1	2		1	1	3	3	3	3	3	3	3	3	2	3	3	1	3	3	3	1	3	2	3	1	3	3	3	3	3	3	3	3	3	3	3	3	3	3	3	4	4	4	4	2	5
1	24	2	2	1	1	2	1	1	4	4	3	5	5	1	3	4	2	2	2	4	3	1	2	1	4	3	3	3	4	4	2	3	3	4	4	5	3	3	4	2	3	1	2	4	3	4	2	3	5
1	24	2	2	1	2	2	2	1	5	2	2	4	4	2	3	4	1	1	1	1	1	1	2	1	1	1	1	2	4	4	2	2	2	2	2	3	1	1	1	1	1	1	1	4	2	4	4	2	4
1	24	2	2	1	1	2	1	1	5	1	2	4	4	3	3	4	1	1	1	1	1	1	3	2	3	2	2	2	3	2	1	1	1	2	2	2	2	2	1	2	2	3	2	1	1	1	2	2	2
2	24	2	2	1	1	2	1	0						4	4	4	3	3	3	1	5	1	3	1		1	3	3	5	3	1	1	1	2	2	2	3	3	3	3	3	3	3	3	3	3	3	3	3
2	24	2	2	1	2	2	1	1	4	2	3	4	4	3	3	4	1	1	1	1	3	1	1	1	4	1	3	1		1	1	1	1	1		3	3	3	3		2	1	1	3	3	4	2	2	4
2	24	2	2	1	1	2	3	1	4	2	3	3	4	3	4	4	2	2	2	2	1	3	3	2	2	2	2	3	4	3	3	2	2	2	2	4	3	3	4	3	3	2	2	3	3	4	3	3	4
2	24	2	2	1	1	2	3	1	4	3	4	4	5	2	3	4	3	3	3	2	3	5	4	1	1	1	2	1	3	4	4	5	4	3	3	4	3	4	5	4	2	3	3	1	2	4	3	5	5
2	24	2	2	1	2	2	3	0	2	3	3	4	4	4	4	4	2	2	2	2	2	1	1	1	1	1	1	2	3	3	2	1	2	2	2	4	4	3	2	2	2	2	2	2	2	4	4	2	4
2	24	2	2	1	1	2	3	1	4	3	2	4	4	2	3	4	1	1	1	1	3	1	1	1	2	1	1	5	5	2	2	2	2	4	3	5	5	4	4	4	4	4	4	2	2	4	4	2	4
2	24	2	2	1	1	2	2	1	5	2	4	5	5	3	3	3	1	1	1	1	1	1	1	1	1	1	1	1	1	1	1	1	1	1	1	2	2	2	3	1	1	1	1	1	2	3	2	2	2
2	24	2	2	1	1	2	3	1	5	3	3	4	2	4		5	3			1	1	1	3	1	1	2	2	1	3	3	1	2	2	3	4	4	3	2		1	1	1	1	2	3	3	2	2	2
2	24	2	2	1	2	2	2	1	5	1	3	4	4	3	4	4	2	2	2	3	3	3	2	1	3	2	2	1	4	2	3	1	1	2	2	3	3	4	3	1	3	3	2	4	2	3	2	4	4
2	24	2	2	1	1	2	2	1	4	4	3	3	2	3	4	3	2	2	2	1		4	3	1	1	1	1	1	4	3	3	4	3	4	4	5	3	3	4	2	3	2	1	2	4		4	4	4
2	24	2	2	1	1	1	3	1	5	3	3	5	5	3	5	5	2	3	3	1	3	1	3	1	1	1	1	1	5	5	5	5	5	5	5	5	4	5	5	5	3	5	1	3	3	5	3	3	5
1	25	2	2	1	1	2	3	1	4	2	2	4	3	4	4	4	3	3	3	2	3	3	3	3	5	1	3	5	4	4	3	1	1	3	2	2	2	2	2	2	3	5	3	1	1	4	4	3	5
1	25	2	2	1	1	2	1	0	5	2	2	5	5	4	4	4	2	1	1	1	1	1	2	1	1	1	1	1	3	3	2	4	2	1	2	3	2	3	4	1	2	2	2	1	1	1	1	1	1
1	25	2	2	1	2	2	2	1	3	2	2	3	3	4	3	3	1	1	1	1	2	1	2	1	1	1	2	3	3	3	3	2	2	2	2	2	3	3	3	2	3	2	2	2	3	4	4	2	3
1	25	2	2	1	1	2	2	1	5	2	4	5	5	5	5	5	3	3	1	1	2	3	3	2	2	1	2	3	4	3	1	1	1	1	2	1	2	2	2	1	3	1	1	1	1	2	2	1	4
1	25	2	2	1	2	2	2	1	4	2	2	4	4	4	4	4	2	2	2	1	3	2	4	3	2	2	1	3	4	4	2	2	2	2	2	2	2	2	4	2	2	2	2	4	2	4	2	4	4
1	25	2	2	1	1	2	2	0	4	2	2	4	2	4		4	3	2	1	1	3	2	2	1	2	1	1	3	4	3	2	2	2	2	2	2	2	3	3	3	3	3	2	1	1	1	1	1	1
1	25	2	2	1	1	2	1	1	4	4	2	2	4	4	4	4	2	2	2	3	2	3	3	2	2	2	3	2	2	2	2	2	2	2	2	2	2	2	3	4	2	2	2	3	3	3	3	3	3
2	25	2	2	1	2	2	2	1	3	3	3	3	5	4	3	2	3	3	3	3	1	3		1	1	1	3	2	3	4	3	4	3		2	2	2	3	4	2	3	3	3	1	2	3	4	3	4
2	25	2	2	1	2	2	3	1	3	3	2	4	3	4	5	5	3	3	3	1	3	1	3	1	3	5	1	3	3	1	2	1	1	1	1	5	2	3	3	2	3	3	3	2	3	4	3	3	5
2	25	2	2	1	1	2	1		3	2	2	4	5	3	4	4	2	2	2	1	3	1	2	1	1	1	1	2	1	2	2	1	1	1	1	2	2	2	3	1	2	1	1	3	3	2	3	4	3
1	25	2	2	1	1	1	3	1	4	1	2	4	3	3	3	5	1
1	25	2	2	1	1		1	0
1	25	2	2	1	1		2	0	4	2	2	4	5	5	4	4	2	2	2	2	3	1	3	3	3	1	2	4	4	3	2	2	2	2	3	4	3	3	3	2	3	2	2	1	1	4	3	1	4
1	25	2	2	1	1		3	1	5	2	1	5	1	1	5	1	3	3	3	3	3	3	3	3	3	3	3	3	3	2	3	1	1	1	3	2	2	1	3	2	2	3	3	3	3	3	3	4	4
1	26	2	2	1	1	2	3	1	4	1	1	5	5	3		4	1	3	2	1	1	1	1		1	1	1	1	3	2	2	2	2	2	2	2	1	1	1	1	2	1	2	4	4	4	4	4	4
1	26	2	2	1	2	2		1	4	2	1	4	5	4	3	5	2	2	1	1	1	4		1	1	1	1	1	4	4	3	3	2	1	2	1	1	1	1	1	1	1	1	1	1	1	1	1	2
2	26	2	2	1	1	2	2	1	2	1	2	4	3	4	4	4	2	2	2	1	2	1	1	2	2	1	1	1	2	2	1	1	1	1	2	2	2	2	1	1	1	1	1	1	1	1	1	1	1
2	26	2	2	1	2	2	1	1	1	2		4	2	5	4	3	1	2	2	2	1	1	1	1	2		2	1	2	3	3	3	3	4	3	2	2	2	3	2	2	1	1	1	1	2	1	1	2
2	26	2	2	1	1	2	2	1	5	4	2	5	5	4	5	5	2	2	2	1	2	1	3	2	1	1	1	1	2	3	3	1	1	1	1	2	3	3	4	1	2	3	3	3	3	4	4	3	4
2	26	2	2	1	1	2	1	1	1	1	1	4	4	4	3	4	1	1	1	1		1		4		1		1	1		2	2	2	2	1	2	1	2	3			2	1	1	1	4	1	1	4
2	26	2	2	1	1	2	1		4	2	1	5	4	2	2	2	3	1	1	1	2	1	4	1	1	1	1	2	4	2	2	2	2	2	2	3	3	1	3	1	1	2	1	2	2	1	1	1	1
2	26	2	2	1	1	1	1	1	4	2	2	4	4	4	4	4	1	2	1	1	1	1	1	2	2	1	2	2	3	2	2	2	2	2	2	2	2	2	2	3	3	2	2	2	2	2	2	2	3
1	27	2	2	1	1	2	1	1	3	1	1	3	5	4	4	4	1	1	1	1	2	1	1	2	1	1		1	1	2	1	1	1	3	3	3	1	1	1	1	1	1	1	1	1	1	1	1	2
1	27	2	2	1	1	2	1	1	4	2	2	4	3	4	4	4	3	2	2	2	2	2	2	2	2	2	2	2	1	1	1	1	1	1	1	1	1	1	1	1	1	1	1	1	1	1	1	1	1
2	27	2	2	1	1	2	2	1	4	1	1	3	5	3	3	4	4	3	3	4	3	4	3	2	1	1	3	2	4	3	1	1	1	1	1	1	2	1	1	1	1	4	4	1	1	2	1	2	1
2	27	2	2	1	1	2	3	1	5	1	1	5	5	5	5	5	1	1	1	1	1	3	3	3	1	1	1	1	3	3	3	3	2	1	1	3	3	3	5	1	3	2	1	1	2	4	4	4	4
1	27	2	2	1	1	1	1	0	1	3	2	5	5	5	4	2	2	2	1	3	4	3	2	1	4	4	2	3	2	3	2	3	3	3	4	3	2	2	4	3	4	5	3	2	4	4	3	5	5
1	27	2	2	1	1		1	0	4	3	3	3	3	4	4	2	3	2	2	3	2	4	3	4	3	5	4	3	3	4	2	2	2	3	3	2	2	3	2	3	2	4	2	4	3	2	4	3	2
1	28	2	2	1	2	2	3	1	4	1	1	4	4	5	5	5	2	4	4	2	1	2			1	2	1	1	4	4	1	2	4	2	3	4	2	4	4	2	3	4	4	2	2	4	2	2	4
1	28	2	2	1	1	2	1	1	3	3	2	4	4	4	4	4	1	1	1	1	2	3		2	1	1	1	2	4	3											2	2	2	3	3	3	4	3	4
1	28	2	2	1	1	2	1	1	4	3	3	4	4	4	4	4	3	3	3	2	4	3	2	3	4	3	3	3	4	4	3	3	4	2	3	3	2	4	4	3	1	1	1	2	2	2	2	3	4
2	28	2	2	1	1	2	3	1	4	1	2	4	5	4	5	5	2	3	1	1	3	1	3	3	1	1	1	1	4	4	3	1	1	1	1	3	4	5	4	3	2	1	1	4	1	5	4
2	28	2	2	1	1	2	1	1	2	4	3	3	4	3	3	3	2	2	2	1	1	3	2	1	4	2	4	2	3	2	4	2	2	2	3	3	3	2	3	3	2	1	1	2	2	4	4	4	4
2	28	2	2	1	2	2	2	1		3	2	4	3	3	3	3	1	1	1	1	3	3	1	3	1		1	1	3	3	1	1	1	2	2	3	3	3	4	3	3	1	1	3	3	3	3	3	4
	29	2	2	1	1	2	2	1	3	4	3	2	3	2	3	4	1	4	5	4	4	3	3			3		5	4		4		4	1	3	4	3	3	4	4	2	3	1	4	2	5	1	5	5
2	29	2	2	1	2	2		1	3	3	3	2	2	3	2	3	1	1	1	1	2	1	2	1	1	1	1	1	2	2	1	1	1	2	2	2	2	2	2	1	2	1	1	2	2	4	4	4	5
2	29	2	2	1	2	2	1	1	5	2	3	5	5	3	3	5	2	1	1	1				1	2	1	1	1	4	5	4	3	3	2	2	2	4	3	4			2	1	4	4	4	4	3	4
2	29	2	2	1	1	2	1	1	4	4	2	4	4	4	3	3	1	1	1	1	3	3	1	1	1	1	1	1	1	1	3	3	2	3	3	4	2	1			1	1	1	1	4	4	4	4	4
2	29	2	2	1	2	2	2	1										1	1	1	1	1	1	1	1	1	3	1	1								1	1	1	1		1	1	1	1	1	3	3	3
1	30	2	2	1	2	2	1	0	4	3	4	5	5	3	4	5	1	1	1	1	1	1	1	2	1	1	1	1	3	3	3	2	1	1	1	1	1	1	1	1	1	1	1	2	3	4	4	4	5
1	30	2	2	1	1	2	1	1	3	4	1	4	4	4	4	4	1	1	2	1	4	2	3	1	1	1	1	1	4	4	5	2	2	1	2	4	3	4	4	1	3	2	2	4	4	4	4	4	4
2	30	2	2	1	1	2	2	1	4	3	2	4	3	4		5	2	3	3			3		1		2			4	2	1	1	1	1	2	4	3	2	4	2	3	4	2	1	1	2	1	1	2
2	30	2	2	1	1	2	1	1	1	4	3	2	4	4	3	4	3	1	1	2	2	3	3	1	1	1	3	2	2	3	4	2	3	1	1	2	2	3	2	1	1	3	1	1	1	2	2	1	4
1	31	2	2	1	1	2	3	1	5	1	3	5	5	4	4	5	4	3	3	1	5	4	4	1	3	3	3	1	5	4	2	3	3	4	3	2	3	3	5	1	3	3	3	1	1	5	4	5	4
1	31	2	2	1	1	2	1	1	4		4				4	5	1
1	31	2	2	1	1	2	3	1	2	2	2	5	4	2	3	2	2	3	3	4	2	2	2	2	2	2	2	3	2	2	2	2	2	2	2	2	3	3	3	2	3	2	2	3	3	3	3	3	4
2	31	2	2	1	2	2	1	0	2	3	3	3	3	2	3	3	2	2	2	2	2	2	2	2	2	2	2	1	3	2	2	2	2	2	2	2	2	3	2	2	2	2	2	2	3	3	2	2	3
2	31	2	2	1	2	2	1	1	3	4	4	3	3	2	3	3	3	3	3	2	4	3	3	3	3	3	3	3	4	4	4	4	4	4	4	4	4	4	4	2	3	4	3	3	3	4	3	3	3
1	32	2	2	1	1	2	1	1	5	1	1	5	5	5	5	5	3	3	3	5	4	3	2	3	5	1	3	3	4	4	1	1	1	1	1	1	3	2	4	1	2	3	2	4	2	5	3	3	5
2	20	2	2	1	1	1	1	1	1	2	2	1	2	1	2	3	3	1	1	2	2	1	1	1	2	1	1	1	2	2	1	2	1	1	3	3	2	1	1	1	2	2	2	1	2	2	2	2	1
1	22	2	2		1		2	0	4	2	4	4	3	4	3	4	4	2	2	3	3	2	2	5	3	2	3	4	4	3	2	2	2	2	2	2	4	5	4	4	4	4	4	2	2	2	5	5	2
1	22	2	2		1	2	3	1	4	2	2	5	4	4	4	5	2	2	2	2	4	2	2	2	2	2	1	3	2	2	2	2	2	1	1	1	2	4	4	2	3	2	2	1	2	3	4	2	3
1	28	2	3	1	1	1	1	1	4	1	1	5	4	2	4	2	4	4	4	1	3	1	4	1	3	3	1	4	4	4	4	1	1	1	1	1	1	4	4	1	4	4	3	1	1	4	1	1	1
2	29	2	3	1	1	2	1	1	4	2	2	4	4	4	4	4	2	2	2	2	2	2	2	2	2	2	3	3	2	2	2	2	2	2	2	2	3	2	2	2	3	3	3	1	2	2	2	2	2
[truncated: 15 more columns]

## Sheet: Legend
Gender	Age	Country	Area	Method	Work	Scholarship	Internet	Motivation	VAR_1_1--VAR_7_5
1=Male	Age in years	1=Slovenia	1=Formal sciences	1=Classic learning	1=Yes	1=Yes	1="2 or less hours per day"	0=Lower	1=Strongly disagree
2=Female		2=Germany	2=Social sciences	2=Blended learning	2=No	2=No	2="between 2 and 5 hours per day"	1=Higher	2=Disagree
			3=Natural sciences				3="5 or more hours per day"		3=Uncertain or unsure
									4=Agree
									5=Strongly agree
